# Supplementary material for: Taxonomy and multi-gene phylogeny of Micropsalliota (Agaricales, Agaricaceae) with description of six new species from China
Source: Front Microbiol. 2022 Nov 7;13:1011794. doi: 10.3389/fmicb.2022.1011794 (PMC9676474; doi:10.3389/fmicb.2022.1011794)
Supplement: Supplementary file 2 [file Data_Sheet_1.ZIP]

Archive with 1 entries (1 files):
- Supplementary Material 2 contains an alignment sequence, and the original tree of ML and Bayes.nex
