# Supplementary material for: Taxonomy and multi-gene phylogeny of Micropsalliota (Agaricales, Agaricaceae) with description of six new species from China
Source: Front Microbiol. 2022 Nov 7;13:1011794. doi: 10.3389/fmicb.2022.1011794 (PMC9676474; doi:10.3389/fmicb.2022.1011794)
Supplement: Supplementary file 2 [file Data_Sheet_1.ZIP › Supplementary Material 2 contains an alignment sequence, and the original tree of ML and Bayes.nex]

#NEXUS
[written Thu Aug 04 21:31:07 CST 2022 by Mesquite  version 3.70 (build 940) at LAPTOP-EGQTH0DR/192.168.0.151]

BEGIN TAXA;
	TITLE Taxa;
	DIMENSIONS NTAX=139;
	TAXLABELS
		M._albofelina_LE312536_Type_Vietnam M._arginophaea_ZRL2089_Thailand M._rubrobrunnescens_K15091208_China M._rubrobrunnescens_K16082504_China M._rubrobrunnescens_NW1510_Thailand M._rubrobrunnescens_NW1522_Thailand M._rubrobrunnescens_NW1523_Thailand M._rubrobrunnescens_ZRL2094_Thailand M._rubrobrunnescens_ZRL2120_Type_Thailand M._rubrobrunnescens_ZRL3010_Thailand M._rubrobrunnescens_ZRL3048_Thailand M._rubrobrunnescens_var._tibiicystis_HMAS290755_China_ M._arginophaea_ZRL2091_Thailand M._rubrobrunnescens_var._tibiicystis_ZRL2121_Type_Thailand M._rufosquarrosa_HFJAU1208_China_ M._rufosquarrosa_HFJAU1236_Type_China_ M._subalba_ZRL2080_Thailand M._subarginea_ZRL2052_Thailand M._subarginea_ZRL2092_Thailand M._subarginea_ZRL3036_Thailand M._suthepensis_ZRL3035_Type_Thailand M._tenuipes_HFJAU1536_Type_China_ M._tenuipes_HFJAU3180_China_ M._arginophaea_ZRL3110_Thailand 'M. ventricocystidiata SQUH-ATR004 Oman' 'M. ventricocystidiata SQUH-GOB002 Type Oman' M._wuyishanensis_HFJAU3048_Type_China_ M._xanthorubescens_NW1356_Thailand M._xanthorubescens_NW1526_Thailand M._xanthorubescens_ZRL3083_Thailand M._xanthorubescens_ZRL3096_Thailand 'M. sp. HATFDI4_68 India' M._sp._SV63_India 'M. sp. LD2021_6_12 China' M._bifida_ZRL2057_Thailand 'M. sp. LD2021_6_10 China' 'M. sp. HBL2021_6_10 China' M._sp._GX20170214_China_ M._sp._GX20170533_China_ Agaricus_crassisquamosus_ZRL2012607_Type_China Agaricus_trisulphuratus_LAPAF7_Togo Agaricus_trisulphuratus_ZRL2128_Thailand Agaricus_variicystis_LD201234_Type_Thailand Hymenagaricus_epipastus_ZRL3045_Thailand M._bifida_ZRL2103_Thailand Hymenagaricus_sp._ZRL3103_Thailand M._bifida_ZRL3067_Type_Thailand M._bifida_ZRL3076_Thailand M._bifida_ecv3638_Thailand M._bifida_HFJAU1348_China_ M._bifida_HFJAU2998_China_ 'M. albella MFLUCC17_1342 Type Thailand' M._brunneosquamata_LD201236_Type_Thailand 'M. cornuta TNS_F_52279 Type Japan' M._cortinata_ZRL2129_Thailand M._cortinata_HFJAU0713_China_ M._delicatula_HMAS290752_Type_China_ M._delicatula_HMAS290753_China_ M._dentatomarginata_HMAS290760_Type_China_ M._digitatocystis_HMAS290751_China_ M._digitatocystis_HMAS290750_Type_China_ M._digitatocystis_HFJAU1871_China_ M._albosericea_ZRL3049_Thailand M._furfuracea_HFJAU1768_China_ M._furfuracea_K15091214_China M._furfuracea_K15091228_China M._furfuracea_GDGM44176_China_ M._furfuracea_N.K.Zeng2420_China_ M._furfuracea_ZRL2119_Thailand M._furfuracea_ZRL3006_Type_Thailand M._furfuracea_HFJAU1570_China_ M._furfuracea_HFJAU3123_China_ M._geesterani_AH47609_Thailand M._allantoidea_ZRL2038_Type_Thailand 'M. geesterani E.C. Vellinga 2263(L) The Netherlands' M._globocystis_HFJAU2709_China_ M._globocystis_H15060610_China M._globocystis_H16091312_China M._globocystis_JXSB819_China_ M._globocystis_K15091213_China M._globocystis_K16053117_China M._globocystis_ZRL2013465_China M._globocystis_MHHNU31093_China_ M._globocystis_ZRL2015164_China_ M._arginea_ZRL3090_Thailand M._globocystis_ZRL2015243_China_ M._globocystis_HNL501440_Laos M._globocystis_HNL501777_Laos M._globocystis_VDW1278_South_Africa M._globocystis_ZRL2049_Thailand M._globocystis_ZRL2133_Thailand M._globocystis_HFJAU1518_China_ M._globocystis_ZRL2126_Thailand M._globocystis_ZRL3004_Thailand M._gracilis_HNL503432_Laos M._arginophaea_GX20170167_China_ M._gracilis_HNL503436_Laos M._gracilis_NW1343_Thailand M._gracilis_ZRL2041_Thailand M._lateritia_var._vinaceipes_HMHNU950_China_ M._lateritia_var._vinaceipes_HMHNU930_China_ M._lateritia_var._vinaceipes_ZRL2073_Type_Thailand M._lateritia_var._vinaceipes_HFJAU1885_China_ M._megarubescens_N.K.Zeng2989_China_ M._megarubescens_HMAS290754_China_ M._megarubescens_ZRL2008_Thailand M._arginophaea_JXSB1685_China_ M._megarubescens_ZRL2009_Thailand M._megarubescens_ZRL2086_Type_Thailand M._megaspora_HFJAU0712_China_ M._megaspora_HFJAU1209_China_ M._megaspora_ZRL2051_Thailand M._megaspora_ZRL3068_Thailand M._megaspora_HFJAU1255_China_ M._minor_HFJAU2796_China_ M._minor_HFJAU2812_Type_China_ M._ovalispora_HFJAU2010_Type_China_ M._arginophaea_ZRL2027_Thailand M._ovalispora_HFJAU3179_China_ M._pleurocystidiata_ZRL2023_Thailand M._pseudoarginea_HFJAU1715_China_ M._pseudoarginea_HFJAU2122_China_ M._pseudoarginea_JXSB1681_China_ M._pseudoarginea_ZRL3069_Thailand M._pseudoarginea_HFJAU2224_China_ M._pseudodelicatula_HFJAU1291_China_ M._pseudodelicatula_HFJAU2228_Type_China_ M._pseudoglobocystis_HFJAU1556_China_ M._arginophaea_ZRL2088_Thailand M._pseudoglobocystis_HFJAU2433_China_ M._pseudoglobocystis_GX20172228_China_ M._pseudoglobocystis_GX20172236_China_ M._pseudoglobocystis_ZRL2013323_China_ M._pseudoglobocystis_ZRL2013335_China_ M._pseudoglobocystis_ZRL201332_Type_Thailand 'M. purpureobrunneola MFLUCC17_1343 Type Thailand' M._pusillissima_ZRL3047_Type_Thailand M._repanda_AH47613_Togo M._cf._roseipes_HFJAU2494_China_ 
	;

END;


BEGIN CHARACTERS;
	TITLE  Character_Matrix;
	DIMENSIONS  NCHAR=2645;
	FORMAT DATATYPE = DNA INTERLEAVE GAP = - MISSING = ?;
	MATRIX
	M._albofelina_LE312536_Type_Vietnam                         TTGA---ATGTTGACTTGATGGGTTGTCGCTGGCTTTT--------AAACAAAGCATGTG
	M._arginophaea_ZRL2089_Thailand                             CCGA---ATGTTGCCTTGATGGGTTGTCGCTGGCTTTG-------AATTCAGAGCATGTG
	M._rubrobrunnescens_K15091208_China                         TTGA---ATGTCGCCTTGATGGGTTGTCGCTGGCTCTTAAAAC---AAAAAGAGCATGTG
	M._rubrobrunnescens_K16082504_China                         TTGA---ATGTTGCCTTGATGGGTTGTCGGTGGGTTATAAAAC---CAAAAGAGCATGTG
	M._rubrobrunnescens_NW1510_Thailand                         TTGA---ATGTCGCCTTGATGGGTTGTCGCTGGCTCTTAAAAC----AAAAGAGCATGTG
	M._rubrobrunnescens_NW1522_Thailand                         TTGA---ATGTCGCCTTGATGGGTTGTCGCTGGCTCTT-AAAC----AAAAGAGCATGTG
	M._rubrobrunnescens_NW1523_Thailand                         TTGA---ATGTCGCCTTGATGGGTTGTCGCTGGCTCTTAAAAC----AAAAGAGCATGTG
	M._rubrobrunnescens_ZRL2094_Thailand                        TTGA---ATGTCGCCTTGATGGGTTGTCGCTGGCTCTTAAAAC----AAAAGAGCATGTG
	M._rubrobrunnescens_ZRL2120_Type_Thailand                   TTGA---ATGTCGCCTTGATGGGTTGTCGCTGGCTCTTAAAAC----AAAAGAGCATGTG
	M._rubrobrunnescens_ZRL3010_Thailand                        TTGA---ATGTCGCCTTGATGGGTTGTCGCTGGCTCTTAAAAC----AAAAGAGCATGTG
	M._rubrobrunnescens_ZRL3048_Thailand                        TTGA---ATGTCGCCTTGATGGGTTGTCGCTGGCTCTTAAAAC----AAAAGAGCATGTG
	M._rubrobrunnescens_var._tibiicystis_HMAS290755_China_      ????????TGTCGCCTTGATGGGTTGTCGCTGGCTCTTAAAAC-------AGAGCATGTG
	M._arginophaea_ZRL2091_Thailand                             CCGA---ATGTTGCCTTGATGGGTTGTCGCTGGCTTTG-------AATTCAGAGCATGTG
	M._rubrobrunnescens_var._tibiicystis_ZRL2121_Type_Thailand  TTGA---ATGTCGCCTTGATGGGTTGTCGCTGGCTCCTAAAAC---AAAAAGAGCAAGTG
	M._rufosquarrosa_HFJAU1208_China_                           CTGA---ATGTCGCCTTGATGGGTTGTCGCTGGCTCCA----------ATTGAGCATGTG
	M._rufosquarrosa_HFJAU1236_Type_China_                      ?????????????????????????????CTGGCTCCA----------ATTGAGCATGTG
	M._subalba_ZRL2080_Thailand                                 CCGA---ATGTTGCCTTGATGGGTTGTCGCTGGCTTTG------AAACTCAGAGCATGTG
	M._subarginea_ZRL2052_Thailand                              CCGA---ATGTTGCCTTGATGGGTTGTCGCTGGCTTTG-------AATTCAGAGCATGTG
	M._subarginea_ZRL2092_Thailand                              CCGA---ATGTTGCCTTGATGGGTTGTCGCTGGCTTTG-------AATTCAGAGCATGTG
	M._subarginea_ZRL3036_Thailand                              CCGA---ATGTTGCCTTGATGGGTTGTCGCTGGCTTTG-------AATTCAGAGCATGTG
	M._suthepensis_ZRL3035_Type_Thailand                        ????????????????????????????????????????????????????????????
	M._tenuipes_HFJAU1536_Type_China_                           CCGA---ATGTTGCCTTGAAGGGTTGTCGCTGGCTTTGA-----AAACTCAGAGCATGTG
	M._tenuipes_HFJAU3180_China_                                ????????????GCCTTGAAGGGTTGTCGCTGGCTTTGA-----AAACTCAGAGCATGTG
	M._arginophaea_ZRL3110_Thailand                             CCGA---ATGTTGCCTTGATGGGTTGTCGCTGGCTTTG-------AATTCAGAGCATGTG
	'M. ventricocystidiata SQUH-ATR004 Oman'                    TTGA---ATGTTGCCTTGATGGGTTGTCGCTGGCTCT---------AAACAGGGCATGTG
	'M. ventricocystidiata SQUH-GOB002 Type Oman'               TTGA---ATGTCGCCTTGATGGGTTGTCGCTGGCTCT---------AAACAGGGCATGTG
	M._wuyishanensis_HFJAU3048_Type_China_                      TTGA---ATGTCGCCTTGATGGGTTGTCGCTGGCTCT---------AAACAGGGCATGTG
	M._xanthorubescens_NW1356_Thailand                          TCGA---ATGTTGCCTTGATAGGTTGTCGCTGGCTCTTA-------------TGCATGTG
	M._xanthorubescens_NW1526_Thailand                          TCGA---ATGTTGCCTTGATAGGTTGTCGCTGGCTCTTA-------------TGCATGTG
	M._xanthorubescens_ZRL3083_Thailand                         TCGA---ATGTTGCCTTGATGGGTTGTCGCTGGCTCTTA-------------TGCATGTG
	M._xanthorubescens_ZRL3096_Thailand                         TCGA---ATGTTGCCTTGATAGGTTGTCGCTGGCTCTTA-------------TGCATGTG
	'M. sp. HATFDI4_68 India'                                   TTGA---ATGTCGCCTTGATGGGTTGTCGCTGGCTCTT--------AAACAGGGCATGTG
	M._sp._SV63_India                                           TTGA---ATGTCGCCTTGATAGGTTGTCGCTGGCTCTTA------TTACAAGGGCATGTG
	'M. sp. LD2021_6_12 China'                                  TTGA---ATGTCGCCTTGATGGGTTGTCGCTGGCTCT---------AAACAGAGCATGTG
	M._bifida_ZRL2057_Thailand                                  CCGA---ATGTTGCCTTGATGGGTTGTCGCTGGCTTTG-------AATTCAGAGCATGTG
	'M. sp. LD2021_6_10 China'                                  TTGA---ATGTCGCCTTGATGGGTTGTCGCTGGCTCT---------AAACAGAGCATGTG
	'M. sp. HBL2021_6_10 China'                                 TTGA---ATGTCGCCTTGATGGGTTGTCGCTGGCTCT---------AAACAGAGCATGTG
	M._sp._GX20170214_China_                                    CCGA---ATGTTGCCTTGATGGGTTGTCGCTGGCTTTG------AAACTCAGAGCATGTG
	M._sp._GX20170533_China_                                    TTGA---ATGACGCCTTGATGGGTTGTCGCTGGCTCT---------AAACAGAGCATGTG
	Agaricus_crassisquamosus_ZRL2012607_Type_China              TTGAATTATGTTTTCTGGATGGGTTGTAGCTGGCTCTT-----------TGGAGCATGTG
	Agaricus_trisulphuratus_LAPAF7_Togo                         TTGAATTATGTTTTCCGGATGGGTTGTAGCTGGCTCCT-----------CGGAGCATGTG
	Agaricus_trisulphuratus_ZRL2128_Thailand                    TTGAATTATGTTTTCCGGATGGGTTGTAGCTGGCTCCT-----------CGGAGCATGTG
	Agaricus_variicystis_LD201234_Type_Thailand                 TTGAATTATGTTTTCTAGGTGGGTTGTAGCTGGCTTTT-----------CGGAGCATGTG
	Hymenagaricus_epipastus_ZRL3045_Thailand                    TTGAACTATGTTTTCTCAACCTGCTGTCGCTGGCTCTT-----------TGGAGCATGTG
	M._bifida_ZRL2103_Thailand                                  CCGA---ATGTTGCCTTGATGGGTTGTCGCTGGCTTTG-------AATTCAGAGCATGTG
	Hymenagaricus_sp._ZRL3103_Thailand                          TTGAATTATGTTTTCTAGTCGGGTTGTCGCTGGCTCTT-----------CGGAGCATGTG
	M._bifida_ZRL3067_Type_Thailand                             CCGA---ATGTTGCCTTGATGGGTTGTCGCTGGCTTTG-------AATTCAGAGCATGTG
	M._bifida_ZRL3076_Thailand                                  CCGA---ATGTTGCCTTGATGGGTTGTCGCTGGCTTTG-------AATTCAGAGCATGTG
	M._bifida_ecv3638_Thailand                                  CCGA---ATGTTGCCTTGATGGGTTGTCGCTGGCTTTG-------AATTCAGAGCATGTG
	M._bifida_HFJAU1348_China_                                  CCGA---ATGTTGCCTTGATGGGTTGTCGCTGGCTTTG-------AATTCAGAGCATGTG
	M._bifida_HFJAU2998_China_                                  CCGA---ATGTTGCCTTGATGGGTTGTCGCTGGCTTTG-------AATTCAGAGCATGTG
	'M. albella MFLUCC17_1342 Type Thailand'                    CCGA---ATGTTGCCTTGAGGGGTTGTCGCTGGCTTTG------AAACTCAGAGCATGTG
	M._brunneosquamata_LD201236_Type_Thailand                   TTGA---ATGTTGCCTTGGTGGGTTGTCGCTGGCCTGA-----------ACTGGCATGTG
	'M. cornuta TNS_F_52279 Type Japan'                         TTGAATTATGTTTTCCGGATGGGTTGTAGCTGGCTCCT-----------CGGAGCATGTG
	M._cortinata_ZRL2129_Thailand                               TTGA---ATGTCGCCTTGATAGGTTGTAGCTGGCTTTT-------AAAAAAGAGCATGTG
	M._cortinata_HFJAU0713_China_                               TTGA---ATGTCGCCTTGATAGGTTGTAGCTGGCTTTT-------AAAAAAGAGCATGTG
	M._delicatula_HMAS290752_Type_China_                        ????????????GCCTTGATGGGTTGTCGCTGGCTTTG------AAACTCAGAGCATGTG
	M._delicatula_HMAS290753_China_                             CCGA---ATGTTGCCTTGATGGGTTGTCGCTGGCTTTGA-----AAACTCAGAGCATGTG
	M._dentatomarginata_HMAS290760_Type_China_                  CCGA---ATGTTGCCTTGATGGGTTGTCGCTGGCTCTG-------AAAACAGAGTATGTG
	M._digitatocystis_HMAS290751_China_                         TTGA---ATGTCGCCTTGATGGGTTGTCGCTGGCTCTA--------AAACAGAGCATGTG
	M._digitatocystis_HMAS290750_Type_China_                    TTGA---ATGTCGCCTTGATGGGTTGTCGCTGGCTCTA--------AAACAGAGCATGTG
	M._digitatocystis_HFJAU1871_China_                          ?TTG---ATGTCGCCTTGATGGGTTGTCGCTGGCTCTA--------AAGCAGAGCATGTG
	M._albosericea_ZRL3049_Thailand                             CCGA---ATGTTGCCTTGATGGGTTGTCGCTGGCTTTG-------AACTCAGAGCATGTG
	M._furfuracea_HFJAU1768_China_                              TTGA---ATGCAGCCTTGATGGGTTGTCGCTGGCTCTA--------AACCTGAGCATGTG
	M._furfuracea_K15091214_China                               TTGA---ATGCAGCCTTGATGGGTTGTCGCTGGCTCTA--------AACCTGAGCATGTG
	M._furfuracea_K15091228_China                               TTGA---ATGCAGCCTTGATGGGTTGTCGCTGGCTCTA--------AACCTGAGCATGTG
	M._furfuracea_GDGM44176_China_                              TGGA---ATGCAGACTTGATGGGTTGTCGCTGGCTCTA--------AACCTGAGCATGTG
	M._furfuracea_N.K.Zeng2420_China_                           TTGA---ATGCAGCCTTGATGGGTTGTCGCTGGCTCTA--------AACCTGAGCATGTG
	M._furfuracea_ZRL2119_Thailand                              TTGA---ATGCAGCCTTGATAGGTTGTCGCTGGCTCTA--------AACCTGAGCATGTG
	M._furfuracea_ZRL3006_Type_Thailand                         TTGA---ATGCAGCCTTGATAGGTTGTCGCTGGCTCTA--------AACCTGAGCATGTG
	M._furfuracea_HFJAU1570_China_                              TTGA---ATGCAGCCTTGATGGGTTGTCGCTGGCTCTA--------AACCTGAGCATGTG
	M._furfuracea_HFJAU3123_China_                              ??????????????????ATGGGTTGTCGCTGGCTCTA--------AACCTGAGCATGTG
	M._geesterani_AH47609_Thailand                              TTGA---ATGTTGCCTTGATAGGTTGTCGCTGGTCCTGTGAAAACAATGCAGGGCATGTG
	M._allantoidea_ZRL2038_Type_Thailand                        TGAA---TTGTTGACTTGATGGGTTGTTGCTGGCTTTGAAGA--AAATTCAGAGCATGTG
	'M. geesterani E.C. Vellinga 2263(L) The Netherlands'       TTGA---ATGTTGCCTTGATAGGTTGTCGCTGGTCCTGTGAAAACAATGCAGGGCATGTG
	M._globocystis_HFJAU2709_China_                             TTGA---ATGACGCCTTGATGGGTTGTCGCTGGCTCTA--------AAACAGAGCATGTG
	M._globocystis_H15060610_China                              ?????????????CCTTGATGGGTTGTCGCTGGCTCT---------AAACAGAGCATGTG
	M._globocystis_H16091312_China                              ????????????????????????TGTCGCTGGCTCT---------AAACAGAGCATGTG
	M._globocystis_JXSB819_China_                               TTGA---ATGTCGCCTTGATGGGTTGTCGCTGGCTCT---------AAACAGAGCATGTG
	M._globocystis_K15091213_China                              TTGA---ATGTCGCCTTGATGGGTTGTCGCTGGCTCT---------AAACAGAGCATGTG
	M._globocystis_K16053117_China                              ??????????????CTTGATGGGTTGTCGCTGGCTCT---------AAACAGAGCATGTG
	M._globocystis_ZRL2013465_China                             TTGA---ATGTCGCCTTGATGGGTTGTCGCTGGCTCT---------AAA---AGCATGTG
	M._globocystis_MHHNU31093_China_                            TTGA---ATGTCGCCTTGATGGGTTGTCGCTGGCTCT---------AAACAGAGCATGTG
	M._globocystis_ZRL2015164_China_                            TTGA---ATGTCGCCTTGATGGGTTGTCGCTGGCTCT---------AAACAGAGCATGTG
	M._arginea_ZRL3090_Thailand                                 ????????????????????????????????????????????????????????????
	M._globocystis_ZRL2015243_China_                            TTGA---ATGTCGCCTTGATGGGTTGTCGCTGGCTCT----------AACAGAGCATGTG
	M._globocystis_HNL501440_Laos                               ??GA---ATGTCGCCTTGATGGGTTGTCGCTGGCTCT---------AAACAGAGCATGTG
	M._globocystis_HNL501777_Laos                               TTGA---ATGTCGCCTTGATGGGTTGTCGCTGGCTCT---------AAACAGAGCATGTG
	M._globocystis_VDW1278_South_Africa                         TTGA---ATGTCGCCTTGATGGGTTGTCGCTGGCTCT---------AAACAGAGCATGTG
	M._globocystis_ZRL2049_Thailand                             TTGA---ATGACGCCTTGATGGGTTGTCGCTGGCTCTA--------AAACAGAGCATGTG
	M._globocystis_ZRL2133_Thailand                             TTGA---ATGTCGCCTTGATGGGTTGTCGCTGGCTCTA--------AAACAGAGCATGTG
	M._globocystis_HFJAU1518_China_                             TTGA---ATGTCGCCTTGATGGGTTGTCGCTGGCTCT---------AAACAGAGCATGTG
	M._globocystis_ZRL2126_Thailand                             TTGA---ATGTCGCCTTGATGGGTTGTCGCTGGCTCT---------AAACAGAGCATGTG
	M._globocystis_ZRL3004_Thailand                             TTGA---ATGTCGCCTTGATGGGTTGTCGCTGGCTCT---------AAACAGGGCATGTG
	M._gracilis_HNL503432_Laos                                  ????????????????????GGGTTGTCGCTGGCTTTG------AAACTCAGAGCATGTG
	M._arginophaea_GX20170167_China_                            CCGA---ATGTTGCCTTGATGGGTTGTCGCTGGCTTTG-------AATTCAGAGCATGTG
	M._gracilis_HNL503436_Laos                                  ????????????????????????????????GCTTTG------AAACTCAGAGCATGTG
	M._gracilis_NW1343_Thailand                                 CCGA---ATGTTGCCTTGATGGGTTGTCGCTGGCTTTGA-----AAACTCAGAGCATGTG
	M._gracilis_ZRL2041_Thailand                                CCGA---ATGTTGCCTTGATGGGTTGTCGCTGGCTTTGA-----AAACTCAGAGCATGTG
	M._lateritia_var._vinaceipes_HMHNU950_China_                ?????????????????GATAGGTTGTCGCTGGCTCTT-------AAACAAGGGCATGTG
	M._lateritia_var._vinaceipes_HMHNU930_China_                TTGA---ATGTTGCCTTGATAGGTTGTCGCTGGCTCTT-------AAACAAGGGCATGTG
	M._lateritia_var._vinaceipes_ZRL2073_Type_Thailand          TTGA---ATGTTGCCTTGATAGGTTGTCGCTGGCTCTT-------AAACAAGGGCATGTG
	M._lateritia_var._vinaceipes_HFJAU1885_China_               ????????????????????????????????????????????????????????????
	M._megarubescens_N.K.Zeng2989_China_                        TTGA---ATGTCGCCTTGATGGGTTGTCGCTGGCTCT---------AAACAGAGTATGTG
	M._megarubescens_HMAS290754_China_                          TTGA---ATGTCGCCTTGATGGGTTGTCGCTGGCTCT---------AAACAGAGCATGTG
	M._megarubescens_ZRL2008_Thailand                           ?????????????CCTTGATGGGTTG?GGCTGGCTCT---------AAATAGAGTATGTG
	M._arginophaea_JXSB1685_China_                              CCGA---ATGTTGCCTTGATGGGTTGTCGCTGGCTTTG-------AATTCAGAGCATGTG
	M._megarubescens_ZRL2009_Thailand                           TTGA---ATGTCGCCTTGATGGGTTGTCGCTGGCTCT---------AAATAGAGTATGTG
	M._megarubescens_ZRL2086_Type_Thailand                      TTGA---ATGTCGCCTTGATGGGTTGTCGCTGGCTCT---------AAACAGAGTATGTG
	M._megaspora_HFJAU0712_China_                               TTGA---ATGTCGCCTCGATGGGTTGTAGCTGGCTCTA--------AAACAGAGCATGTG
	M._megaspora_HFJAU1209_China_                               TTGA---ATGTCGCCTCGATGGGTTGTAGCTGGCTCTA--------AAACAGAGCATGTG
	M._megaspora_ZRL2051_Thailand                               TTGA---ATGTCGCCTTGATGGGTTGTAGCTGGCTCTA--------AAACAGAGCATGTG
	M._megaspora_ZRL3068_Thailand                               TTGA---ATGTCGCCTCGATGGGTTGTAGCTGGCTCTA--------AAACAGAGCATGTG
	M._megaspora_HFJAU1255_China_                               TTGA---ATGTCGCCTCGATGGGTTGTAGCTGGCTCTA--------AAACAGAGCATGTG
	M._minor_HFJAU2796_China_                                   ??????????????????ATGGGTTGTCGCTGGCTTTG------TAACTCAGAGCATGTG
	M._minor_HFJAU2812_Type_China_                              ????????????????????????????GCTGGCTTTG------AAACTCAGAGCATGTG
	M._ovalispora_HFJAU2010_Type_China_                         CTGA---GTGTTGACTTGATGGGTTGTCGCTGGCTTTTTTTTG------------CTGTG
	M._arginophaea_ZRL2027_Thailand                             CCGA---ATGTTGCCTTGATGGGTTGTCGCTGGCTTTG-------AATTCAGAGCATGTG
	M._ovalispora_HFJAU3179_China_                              ???????GTGTTGACTTGATGGGTTGTCGCTGGCTTTTTTTTG------------CTGTG
	M._pleurocystidiata_ZRL2023_Thailand                        ?????????????CCTTGATAGGTTGTCGCTGGCTCTTA-------------TGCATGTG
	M._pseudoarginea_HFJAU1715_China_                           CCGA---ATGTTGCCTTGATGGGTTGTCGCTGGCTTTG-------AATTCAGAGCATGTG
	M._pseudoarginea_HFJAU2122_China_                           ????????TGTTGCCTTGATGGGTTGTCGCTGGCTTTG-------AATTCAGAGCATGTG
	M._pseudoarginea_JXSB1681_China_                            CCGA---ATGTTGCCTTGATGGGTTGTCGCTGGCTTTG-------AATTCAGAGCATGTG
	M._pseudoarginea_ZRL3069_Thailand                           CCGA---ATGTTGCCTTGATGGGTTGTCGCTGGCTTTG-------AATTCAGAGCATGTG
	M._pseudoarginea_HFJAU2224_China_                           CCGA---ATGTTGCCTTGATGGGTTGTCGCTGGCTTTG-------AATTCAGAGCATGTG
	M._pseudodelicatula_HFJAU1291_China_                        ????????????????????????TGTCGCTGGCTTTG-------AATTCAGAGCATGTG
	M._pseudodelicatula_HFJAU2228_Type_China_                   CCGA---ATGTTGCCTTGATGGGTTGTCGCTGGCTTTG-------AATTCAGAGCATGTG
	M._pseudoglobocystis_HFJAU1556_China_                       TGAA---TTGTTGCCTTGATGCGTTGTCGCTGGCTCTA--------AAACAGAGCATGTG
	M._arginophaea_ZRL2088_Thailand                             CCGA---ATGTTGCCTTGATGGGTTGTCGCTGGCTTTG-------AATTCAGAGCATGTG
	M._pseudoglobocystis_HFJAU2433_China_                       TGAA---TTGTTGCCTTGATGCGTTGTCGCTGGCTCTA--------AAACAGAGCATGTG
	M._pseudoglobocystis_GX20172228_China_                      ????????????GCCTTGATGCGTTGTCGCTGGCTCTA--------AAACAGAGCATGTG
	M._pseudoglobocystis_GX20172236_China_                      ????????????GCCTTGATGCGTTGTCGCTGGCTCTA--------AAACAGAGCATGTG
	M._pseudoglobocystis_ZRL2013323_China_                      TGAA---TTGTTGCCTTGATGCGTTGTCGCTGGCTCTA--------AAACAGAGCATGTG
	M._pseudoglobocystis_ZRL2013335_China_                      TGAA---TTGTTGCCTTGATGCGTTGTCGCTGGCTCTA--------AAACAGAGCATGTG
	M._pseudoglobocystis_ZRL201332_Type_Thailand                TGAA---TTGTTGCCTTGATGCGTTGTCGCTGGCTCTA--------AAACAGAGCATGTG
	'M. purpureobrunneola MFLUCC17_1343 Type Thailand'          TTGA---ATGTCGCCTTGATGGGTTGTCGCTGGCTCT---------AAACAGAGTATGTG
	M._pusillissima_ZRL3047_Type_Thailand                       CCGA---ATGTTGCCTTGATGGGTTGTCGCTGGCTTT--------AACTCAGAGCATGTG
	M._repanda_AH47613_Togo                                     TTGA---ATGTCGCCTTGATGGGTTGTAGCTGGCTCTA--------ACACAGAGCATGTG
	M._cf._roseipes_HFJAU2494_China_                            CTGA---ATGTTGCCTTGATGGGTTGTCGCTGGCTCTA----------ATTGAGCATGTG


	M._albofelina_LE312536_Type_Vietnam                         CACGCCTGTCTT-GACTAC-TATTCATCCACCTGTGCACCTTTTGTAGTCTTTTT-----
	M._arginophaea_ZRL2089_Thailand                             CACACCTGTCTT-GACTTC-TATTCATCCACCTGTGCACCTTTTGTAGTCTTTTT-----
	M._rubrobrunnescens_K15091208_China                         CACGCCTGTCTT-GACTTC-TATTCATCCACCTGTGCACCTTTTGTAGTCTTTTT-----
	M._rubrobrunnescens_K16082504_China                         CACGCCTGTCTT-GACTTC-TATTCATCCACCTGTGCACCTTTTGTAGTCTTTTT-----
	M._rubrobrunnescens_NW1510_Thailand                         CACGCCTGTCTT-GACTTC-TATTCATCCACCTGTGCACCTTTTGTAGTCTTTTT-----
	M._rubrobrunnescens_NW1522_Thailand                         CACGCCTGTCTT-GACTTC-TATTCATCCACCTGTGCACCTTTTGTAGTCTTTTT-----
	M._rubrobrunnescens_NW1523_Thailand                         CACGCCTGTCTT-GACTTC-TATTCATCCACCTGTGCACCTTTTGTAGTCTTTTT-----
	M._rubrobrunnescens_ZRL2094_Thailand                        CACGCCTGTCTT-GACTTC-TATTCATCCACCTGTGCACCTTTTGTAGTCTTTTT-----
	M._rubrobrunnescens_ZRL2120_Type_Thailand                   CACGCCTGTCTT-GACTTC-TATTCATCCACCTGTGCACCTTTTGTAGTCTTTTT-----
	M._rubrobrunnescens_ZRL3010_Thailand                        CACGCCTGTCTT-GACTTC-TATTCATCCACCTGTGCACCTTTTGTAGTCTTTTT-----
	M._rubrobrunnescens_ZRL3048_Thailand                        CACGCCTGTCTT-GACTTC-TATTCATCCACCTGTGCACCTTTTGTAGTCTTTTTG----
	M._rubrobrunnescens_var._tibiicystis_HMAS290755_China_      CACGCCTGTCTT-GACTTC-TATTCATCCACCTGTGCACCTTTTGTAGTCTTTTT-----
	M._arginophaea_ZRL2091_Thailand                             CACACCTGTCTT-GACTTC-TATTCATCCACCTGTGCACCTTTTGTAGTCTTTTT-----
	M._rubrobrunnescens_var._tibiicystis_ZRL2121_Type_Thailand  CACGCCTGTCTT-GACTTC-TATTCATCCACCTGTGCACCTTTTGTAGTCTTTTT-----
	M._rufosquarrosa_HFJAU1208_China_                           CACGCCTGTCTT-GACTTC-TATTCATCCACCTGTGCACCTTTTGTAGTCTTTTTT----
	M._rufosquarrosa_HFJAU1236_Type_China_                      CACGCCTGTCTT-GACTTC-TATTCATCCACCTGTGCACCTTTTGTAGTCTTTTTT----
	M._subalba_ZRL2080_Thailand                                 CACGCCTGTCTT-GACTTC-TATTCATCCACCTGTGCACCTTTTGTAGTC-TTTT-----
	M._subarginea_ZRL2052_Thailand                              CACACCTGTCTT-GACTTC-TATTCATCCACCTGTGCACCTTTTGTAGTC-TTTT-----
	M._subarginea_ZRL2092_Thailand                              CACACCTGTCTT-GACTTC-TATTCATCCACCTGTGCACCTTTTGTAGTC-TTTT-----
	M._subarginea_ZRL3036_Thailand                              CACACCTGTCTT-GACTTC-TATTCATCCACCTGTGCACCTTTTGTAGTC-TTTT-----
	M._suthepensis_ZRL3035_Type_Thailand                        ????????????????????????????????????????????????????????????
	M._tenuipes_HFJAU1536_Type_China_                           CACACCTTTCTT-GACTTC-TATTCATCCACCTGTGCACCTTTTGTAGTCTTTTT-----
	M._tenuipes_HFJAU3180_China_                                CACACCTTTCTT-GACTTC-TATTCATCCACCTGTGCACCTTTTGTAGTCTTTTT-----
	M._arginophaea_ZRL3110_Thailand                             CACACCTGTCTT-GACTAC-TATTCATCCACCTGTGCACCTTTTGTAGTCTTTTT-----
	'M. ventricocystidiata SQUH-ATR004 Oman'                    CACACCTGTCTT-GACTTC-TATTCATCCACCTGTGCACCTTTTGTAGTCTTTTT-----
	'M. ventricocystidiata SQUH-GOB002 Type Oman'               CACACCTGTCTT-GACTTC-TATTCATCCACCTGTGCACCTTTTGTAGTCTTTTT-----
	M._wuyishanensis_HFJAU3048_Type_China_                      CACACCTGTCTT-GACTAC-TATTCATCCACCTGTGCACCTTTTGTAGTCTTTTT-----
	M._xanthorubescens_NW1356_Thailand                          CACGCCTGTCTT-GACTTC-TATTCATCCACCTGTGCACCTTTTGTAGTCTTTTT-----
	M._xanthorubescens_NW1526_Thailand                          CACGCCTGTCTT-GACTTC-TATTCATCCACCTGTGCACCTTTTGTAGTCTTTTT-----
	M._xanthorubescens_ZRL3083_Thailand                         CACGCCTGTCTT-GACTTC-TATTCATCCACCTGTGCACCTTTTGTAGTCTTTTT-----
	M._xanthorubescens_ZRL3096_Thailand                         CACGCCTGTCTT-GACTTC-TATTCATCCACCTGTGCACCTTTTGTAGTCTTTTT-----
	'M. sp. HATFDI4_68 India'                                   CACACCTGTCTT-GACTTC-TATTCATCCACCTGTGCACCTTTTGTAGTCTTTCT-----
	M._sp._SV63_India                                           CACGCCTGTCTT-GACTTC-TATTCATCCACCTGTGCACCTTTTGTAGTCTTTTT-----
	'M. sp. LD2021_6_12 China'                                  CACACCTGTCTT-GACTTC-TATTCATCCACCTGTGCACCTTTTGTAGTCTTTTT-----
	M._bifida_ZRL2057_Thailand                                  CACACCTGTCTT-GACTTC-TATTCATCCACCTGTGCACCTTTTGTAGTC-TTTT-----
	'M. sp. LD2021_6_10 China'                                  CACACCTGTCTT-GACTTC-TATTCATCCACCTGTGCACCTTTTGTAGTCTTTTT-----
	'M. sp. HBL2021_6_10 China'                                 CACACCTGTCTT-GACTTC-TATTCATCCACCTGTGCACCTTTTGTAGTCTTTTT-----
	M._sp._GX20170214_China_                                    CACACCTGTCTT-GACTTC-TATTCATCCACCTGTGCACCTTTTGTAGTCTTTTT-----
	M._sp._GX20170533_China_                                    CACGCCTGTCTT-GACTTC-TATTCATCCACCTGTGCACCTTTTGTAGTCTTTTT-----
	Agaricus_crassisquamosus_ZRL2012607_Type_China              CACGCCTGTCTG-GACTTCATCTTCATCCACCTGTGCACCTATTGTAGTCTTTGTC----
	Agaricus_trisulphuratus_LAPAF7_Togo                         CACGCTTGTTCG-GACTTCATTTTCATCCACCTGTGCACCTTTTGTAGTCTTTGTC----
	Agaricus_trisulphuratus_ZRL2128_Thailand                    CACGCTTGTTCG-GACTTCATTTTCATCCACCTGTGCACCTTTTGTAGTCTTCGTC----
	Agaricus_variicystis_LD201234_Type_Thailand                 CACGCCTGTCTA-GACTTCATCTTCATCCACCTGTGCACCTTTTGTAGTCTTTGTT----
	Hymenagaricus_epipastus_ZRL3045_Thailand                    CACGCTTGTTAGAGATTTCATTTTCATCCACCTGTGCA-CTTTTGTAGTCTCGAA-----
	M._bifida_ZRL2103_Thailand                                  CACACCTGTCTT-GACTTC-TATTCATCCACCTGTGCACCTTTTGTAGTC--TTT-----
	Hymenagaricus_sp._ZRL3103_Thailand                          CACGCTTGGCTG-GACTTCATTTTCATCCACCTGTGCACTTTTTGTAGTCTTTGAGAGT-
	M._bifida_ZRL3067_Type_Thailand                             CACACCTGTCTT-GACTTC-TATTCATCCACCTGTGCACCTTTTGTAGTC-TTTT-----
	M._bifida_ZRL3076_Thailand                                  CACACCTGTCTT-GACTTC-TATTCATCCACCTGTGCACCTTTTGTAGTC-TTTT-----
	M._bifida_ecv3638_Thailand                                  CACACCTGTCTT-GACTTC-TATTCATCCACCTGTGCACCTTTTGTAGTC-TTTT-----
	M._bifida_HFJAU1348_China_                                  CACACCTGTCTT-GACTTC-TATTCATCCACCTGTGCACCTTTTGTAGTC-TTTT-----
	M._bifida_HFJAU2998_China_                                  CACACCTGTCTT-GACTTC-TATTCATCCACCTGTGCACCTTTTGTAGTC-TTTT-----
	'M. albella MFLUCC17_1342 Type Thailand'                    CACACCTTTCTT-GACTTC-TATTCATCCACCTGTGCACCTTTTGTAGTCTTTTT-----
	M._brunneosquamata_LD201236_Type_Thailand                   CACGCCCGTCTT-GACTTC-TATTCATCCACCTGTGCACCTTTTGTAGTCTTCAT-----
	'M. cornuta TNS_F_52279 Type Japan'                         CACGCTTGTTCG-GACTTCATTTTCATCCACCTGTGCACCTTTTGTAGTCTTCGTC----
	M._cortinata_ZRL2129_Thailand                               CACACCTGTCTT-GACTTC-TATTCATCCACCTGTGCACCTTTTGTAGTCTTTTT-----
	M._cortinata_HFJAU0713_China_                               CACACCTGTCTT-GACTTC-TATTCATCCACCTGTGCACCTTTTGTAGTCTTTTT-----
	M._delicatula_HMAS290752_Type_China_                        CACGCCTTTCTT-GACTTC-TATTCATCCACCTGTGCACCTTTTGTAGTCTTTTA-----
	M._delicatula_HMAS290753_China_                             CACGCCTTTCTT-GACTTC-TATTCATCCACCTGTGCACCTTTTGTAGTCTTTTA-----
	M._dentatomarginata_HMAS290760_Type_China_                  CACGCCTGTCTT-GACTTC-TATTCATCCACCTGTGCACCTTCTGTAGTC-TTTT-----
	M._digitatocystis_HMAS290751_China_                         CACACCTGTCTT-GACTTC-TATTCATCCACCTGTGCACCTTTTGTAGTCTTTTT-----
	M._digitatocystis_HMAS290750_Type_China_                    CACACCTGTCTT-GACTTC-TATTCATCCACCTGTGCACCTTTTGTAGTCTTTTT-----
	M._digitatocystis_HFJAU1871_China_                          CACACCTGTCTT-GACTTC-TATTCATCCACCTGTGCACCTTTTGTAGTCTTTTT-----
	M._albosericea_ZRL3049_Thailand                             CACACCTGTCTT-GACTTC-TATTCATCCACCTGTGCACCTTTTGTAGTCTTTTT-----
	M._furfuracea_HFJAU1768_China_                              CACGCCTGTCTT-GACTTC-TATTCATCCACCTGTGCACCTTTTGTAGTCTTTTT-----
	M._furfuracea_K15091214_China                               CACGCCTGTCTT-GACTTC-TATTCATCCACCTGTGCACCTTTTGTAGTCTTTTT-----
	M._furfuracea_K15091228_China                               CACGCCTGTCTT-GACTTC-TATTCATCCACCTGTGCACCTTTTGTAGTCTTTTT-----
	M._furfuracea_GDGM44176_China_                              CACGCCTGTCTT-GACTTC-TATTCATCCACCTGTGCACCTTTTGTAGTCTTTTT-----
	M._furfuracea_N.K.Zeng2420_China_                           CACACCTGTCTT-GACTTC-TATTCATCCACCTGTGCACCTTTTGTAGTCTTTTT-----
	M._furfuracea_ZRL2119_Thailand                              CACGCCTGTCTT-GACTTC-TATTCATCCACCTGTGCACCTTTTGTAGTCTTTTT-----
	M._furfuracea_ZRL3006_Type_Thailand                         CACGCCTGTCTT-GACTTC-TATTCATCCACCTGTGCACCTTTTGTAGTCTTTTT-----
	M._furfuracea_HFJAU1570_China_                              CACGCCTGTCTT-GACTTC-TATTCATCCACCTGTGCACTTTTTGTAGTCTTTTT-----
	M._furfuracea_HFJAU3123_China_                              CACGCCTGTCTT-GACTTC-TATTCATCCACCTGTGCACCTTTTGTAGTCTTTTT-----
	M._geesterani_AH47609_Thailand                              CACACCTGTCTT-GACTTCAAATTCATCCACCTGTGCACCTTTTGTAGTCTTTTTTTCA-
	M._allantoidea_ZRL2038_Type_Thailand                        CACACCTGTCTT-GACTTC-TATTCATCCACCTGTGCACCTTTTGTAGTCTTTTTTG---
	'M. geesterani E.C. Vellinga 2263(L) The Netherlands'       CACACCTGTCTT-GACTTCAAATTCATCCACCTGTGCACCTTTTGTAGTCTTTTTTTCA-
	M._globocystis_HFJAU2709_China_                             CACGCCTGTCTT-GACTTC-TATTCATCCACCTGTGCACCTTTTGTAGTCTTTTT-----
	M._globocystis_H15060610_China                              CACACCTGTCTT-GACTTC-TATTCATCCACCTGTGCACCTTTTGTAGTCTTTTT-----
	M._globocystis_H16091312_China                              CACACCTGTCTT-GACTTC-TATTCATCCACCTGTGCACCTTTTGTAGTCTTTTT-----
	M._globocystis_JXSB819_China_                               CACACCTGTCTT-GACTTC-TATTCATCCACCTGTGCACCTTTTGTAGTCTTTTT-----
	M._globocystis_K15091213_China                              CACACCTGTCTT-GACTTC-TATTCATCCACCTGTGCACCTTTTGTAGTCTTTTT-----
	M._globocystis_K16053117_China                              CACACCTGTCTT-GACTTC-TATTCATCCACCTGTGCACCTTTTGTAGTCTTTTT-----
	M._globocystis_ZRL2013465_China                             CACACCTGTCTT-GACTTC-TATTCATCCACCTGTGCACCTTTTGTAGTCTTTTT-----
	M._globocystis_MHHNU31093_China_                            CACACCTGTCTT-GACTTC-TATTCATCCACCTGTGCACCTTTTGTAGTCTTTTT-----
	M._globocystis_ZRL2015164_China_                            CACACCTGTCTT-GACTTC-TATTCATCCACCTGTGCACCTTTTGTAGTCTTTTT-----
	M._arginea_ZRL3090_Thailand                                 ????????????????????????????????????????????????????????????
	M._globocystis_ZRL2015243_China_                            CACACCTGTCTT-GACTTC-TATTCATCCACCTGTGCACCTTTTGTAGTCTTTTT-----
	M._globocystis_HNL501440_Laos                               CACACCTGTCTT-GACTTC-TATTCATCCACCTGTGCACCTTTTGTAGTCTTTTT-----
	M._globocystis_HNL501777_Laos                               CACACCTGTCTT-GACTTC-TATTCATCCACCTGTGCACCTTTTGTAGTCTTTTT-----
	M._globocystis_VDW1278_South_Africa                         CACACCTGTCTT-GACTTC-TATTCATCCACCTGTGCACCTTTTGTAGTCTTTTG-----
	M._globocystis_ZRL2049_Thailand                             CACGCCTGTCTT-GACTTC-TATTCATCCACCTGTGCACCTTTTGTAGTCTTTTT-----
	M._globocystis_ZRL2133_Thailand                             CACGCCTGTCTT-GACTTC-TATTCATCCACCTGTGCACCTTTTGTAGTCTTTTT-----
	M._globocystis_HFJAU1518_China_                             CACACCTGTCTT-GACTTC-TATTCATCCACCTGTGCACCTTTTGTAGTCTTTTT-----
	M._globocystis_ZRL2126_Thailand                             CACACCTGTCTT-GACTTC-TATTCATCCACCTGTGCACCTTTTGTAGTCTTTTT-----
	M._globocystis_ZRL3004_Thailand                             CACACCTGTCTT-GACTTC-TATTCATCCACCTGTGCACCTTTTGTAGTCTTTTT-----
	M._gracilis_HNL503432_Laos                                  CACACCTGTCTT-GACTTC-TATTCATCCATCTGTGCACCTTTTGTAGTCTTTTT-----
	M._arginophaea_GX20170167_China_                            CACACCTGTCTT-GACTTC-TATTCATCCACCTGTGCACCTTTTGTAGTCTTTTT-----
	M._gracilis_HNL503436_Laos                                  CACACCTGTCTT-GACTTC-TATTCATCCATCTGTGCACCTTTTGTAGTCTTTTT-----
	M._gracilis_NW1343_Thailand                                 CACACCTGTCTT-GACTTC-TATTCATCCACCTGTGCACCTTTTGTAGTCTTTTT-----
	M._gracilis_ZRL2041_Thailand                                CACACCTGTCTT-GACTTC-TATTCATCCACCTGTGCACCTTTTGTAGTCTTTTT-----
	M._lateritia_var._vinaceipes_HMHNU950_China_                CACACCTGTCTT-GACTAC-TATTCATCCACCTGTGCACCTTTTGTAGTCTTTTT-----
	M._lateritia_var._vinaceipes_HMHNU930_China_                CACACCTGTCTT-GACTAC-TATTCATCCACCTGTGCACCTTTTGTAGTCTTTTT-----
	M._lateritia_var._vinaceipes_ZRL2073_Type_Thailand          CACACCTGTCTT-GACTAC-TATTCATCCACCTGTGCACCTTTTGTAGTCTTTTT-----
	M._lateritia_var._vinaceipes_HFJAU1885_China_               ????????????????????????????????????????????????TCTTTTT-----
	M._megarubescens_N.K.Zeng2989_China_                        CACGCCTGTCTT-GACTTC-TATTCATCCACCTGTGCACCTTTTGTAGTCTTTTT-----
	M._megarubescens_HMAS290754_China_                          CACGCCTGTCTT-GACTTC-TATTCATCCACCTGTGCACCTTTTGTAGTCTTTTT-----
	M._megarubescens_ZRL2008_Thailand                           CACACCTGTCTT-GACTTC-TATTCATCCACCTGTGCACCTTTTGTAGTCTTTTT-----
	M._arginophaea_JXSB1685_China_                              CACACCTGTCTT-GACTTC-TATTCATCCACCTGTGCACCTTTTGTAGTCTTTTT-----
	M._megarubescens_ZRL2009_Thailand                           CACACCTGTCTT-GACTTC-TATTCATCCACCTGTGCACCTTTTGTAGTCTTTTT-----
	M._megarubescens_ZRL2086_Type_Thailand                      CACACCTGTCTT-GACTTC-TATTCATCCACCTGTGCACCTTTTGTAGTCTTTTT-----
	M._megaspora_HFJAU0712_China_                               CACGCCTGTCTT-GACTTC-TATTCATCCACCTGTGCACCTTTTGTAGTCTTTTT-----
	M._megaspora_HFJAU1209_China_                               CACGCCTGTCTT-GACTTC-TATTCATCCACCTGTGCACCTTTTGTAGTCTTTTT-----
	M._megaspora_ZRL2051_Thailand                               CACGCCTGTCTT-GACTGC-TATTCATCCACCTGTGCACCTTTTGTAGTCTTTTT-----
	M._megaspora_ZRL3068_Thailand                               CACGCCTGTCTT-GACTAC-TATTCATCCACCTGTGCACCTTTTGTAGTCTTTTT-----
	M._megaspora_HFJAU1255_China_                               CACGCCTGTCTT-GACTTC-TATTCATCCACCTGTGCACCTTTTGTAGTCTTTTT-----
	M._minor_HFJAU2796_China_                                   CACACCTGTCTTGGACTTC-TATTCATCCACCTGTGCACCTTTTGTAGTCTTTTG-----
	M._minor_HFJAU2812_Type_China_                              CACACCTGTCTTGGACTTC-TATTCATCCACCTGTGCACCTTTTGTAGTCTTTTG-----
	M._ovalispora_HFJAU2010_Type_China_                         CACACCTGTCTT-GACTTC-TATTCATCCACCTGTGCACCTTTTGTAGTCTTTTTTTTTG
	M._arginophaea_ZRL2027_Thailand                             CACACCTGTCTT-GACTTC-TATTCATCCACCTGTGCACCTTTTGTAGTCTTTTT-----
	M._ovalispora_HFJAU3179_China_                              CACACCTGTCTT-GACTTC-TATTCATCCACCTGTGCACCTTTTGTAGTCTTTTTTTTTG
	M._pleurocystidiata_ZRL2023_Thailand                        CACGCCTGTCTT-GACTTC-TATTCATCCACCTGTGCACCTTTTGTAGTCTTTTT-----
	M._pseudoarginea_HFJAU1715_China_                           CACACCTGTCTT-GACTTC-TATTCATCCACCTGTGCACCTTTTGTAGTCTTTTT-----
	M._pseudoarginea_HFJAU2122_China_                           CACACCTGTCTT-GACTTC-TATTCATCCACCTGTGCACCTTTTGTAGTCTTTTT-----
	M._pseudoarginea_JXSB1681_China_                            CACACCTGTCTT-GACTTC-TATTCATCCACCTGTGCACCTTTTGTAGTCTTTTT-----
	M._pseudoarginea_ZRL3069_Thailand                           CACRCCTGTCTT-GACTTC-TATTCATCCACCTGTGCACCTTTTGTAGTCTTTTT-----
	M._pseudoarginea_HFJAU2224_China_                           CACACCTGTCTT-GACTTC-TATTCATCCACCTGTGCACCTTTTGTAGTCTTTTT-----
	M._pseudodelicatula_HFJAU1291_China_                        CACACCTGTCTT-GACTTC-TATTCATCCACCTGTGCACCTTTTGTAGTCTTTTT-----
	M._pseudodelicatula_HFJAU2228_Type_China_                   CACACCTGTCTT-GACTTC-TATTCATCCACCTGTGCACCTTTTGTAGTCTTTTT-----
	M._pseudoglobocystis_HFJAU1556_China_                       CACACCTGTCTT-GACTTC-TATTCATCCACCTGTGCACCTTTTGTAGTCTTTTT-----
	M._arginophaea_ZRL2088_Thailand                             CACACCTGTCTT-GACTTC-TGTTCATCCACCTGTGAACCTTTTGTAGTCTTTTT-----
	M._pseudoglobocystis_HFJAU2433_China_                       CACACCTGTCTT-GACTTC-TATTCATCCACCTGTGCACCTTTTGTAGTCTTTTT-----
	M._pseudoglobocystis_GX20172228_China_                      CACACCTGTCTT-GACTTC-TATTCATCCACCTGTGCACCTTTTGTAGTCTTTTT-----
	M._pseudoglobocystis_GX20172236_China_                      CACACCTGTCTT-GACTTC-TATTCATCCACCTGTGCACCTTTTGTAGTCTTTTT-----
	M._pseudoglobocystis_ZRL2013323_China_                      CACACCTGTCTT-GACTTC-TATTCATCCACCTGTGCACCTTTTGTAGTCTTTTT-----
	M._pseudoglobocystis_ZRL2013335_China_                      CACACCTGTCTT-GACTTC-TATTCATCCACCTGTGCACCTTTTGTAGTCTTTTT-----
	M._pseudoglobocystis_ZRL201332_Type_Thailand                CACACCTGTCTT-GACTTC-TATTCATCCACCTGTGCACCTTTTGTAGTCTTTTT-----
	'M. purpureobrunneola MFLUCC17_1343 Type Thailand'          CACGCCTGTCTT-GACTTC-TATTCATCCACCTGTGCACCTTTTGTAGTCTTTTG-----
	M._pusillissima_ZRL3047_Type_Thailand                       CACACCTGTCTT-GACTTC-TATTCATCCACCTGTGCACCTTTTGTAGTCTTTTT-----
	M._repanda_AH47613_Togo                                     CACGCCTGTCTT-GACTTC-TATTCATCCACCTGTGCACCTTTTGTAGTCTTTTT-----
	M._cf._roseipes_HFJAU2494_China_                            CACGCCTGTCTT-GACTTG-TATTCATCCACCTGTGCACCTTTTGTAGTCTTTTT-----


	M._albofelina_LE312536_Type_Vietnam                         GTGGGCT-GGGGGAAAG--TGGACGGC-----------------------TTCT--GCTG
	M._arginophaea_ZRL2089_Thailand                             GGGGGCT-GGGGAAGCA--GGTTCAGCT---------------------TTAATCAGCTG
	M._rubrobrunnescens_K15091208_China                         GGGGGCT-GGGGAAAGC---TGGCAGGC----------------------TTCAGGCTTG
	M._rubrobrunnescens_K16082504_China                         GGGGGCT-GGGGAAAGC---TGGCAGGC---------------------TTTCAGGCTTG
	M._rubrobrunnescens_NW1510_Thailand                         GGGGGCT-GGGGAAAGC--TTGGCAGGC-----------------------TCAGGCTTG
	M._rubrobrunnescens_NW1522_Thailand                         GGGGGCT-GGGGAAAGC--TTGGCAGGC-----------------------TCAGGCTTG
	M._rubrobrunnescens_NW1523_Thailand                         GGGGGCT-GGGGAAAGC--TTGGCAGGC-----------------------TCAGGCTTG
	M._rubrobrunnescens_ZRL2094_Thailand                        GGGGGCT-GGGGAAAGC--TTGGCAGGC-----------------------TCAGGCTTG
	M._rubrobrunnescens_ZRL2120_Type_Thailand                   GGGGGCT-GGGGAAAGC--TTGGCARGC-----------------------TCAGGCTTG
	M._rubrobrunnescens_ZRL3010_Thailand                        GGGGGCT-GGGGAAAGC--TTGGCAGGC-----------------------TCAGGCTTG
	M._rubrobrunnescens_ZRL3048_Thailand                        GGGGGCT-GGGGAAAGC--TTGGCAGGC-----------------------TCAGGCTTG
	M._rubrobrunnescens_var._tibiicystis_HMAS290755_China_      GGGGGCT-GGGGAAAGC--TTGGCAGGC-----------------------TCAGGCTTG
	M._arginophaea_ZRL2091_Thailand                             GGGGGCT-GGGGAAGCA--GGTTCAGCT---------------------TTAATCAGCTG
	M._rubrobrunnescens_var._tibiicystis_ZRL2121_Type_Thailand  GGGGGCT-GGGGAAAGC--TTGGCAAGC---------------------TTTCAGGCTTG
	M._rufosquarrosa_HFJAU1208_China_                           GTGGGCTGGGGTGAA-----TGGTAGCC---------------------TTAATTGGTTG
	M._rufosquarrosa_HFJAU1236_Type_China_                      GTGGGCTGGGGTGAA-----TGGTAGCC---------------------TTAATTGGTTG
	M._subalba_ZRL2080_Thailand                                 GGGGGCT-GGGGAAGCA--GATGCAGCTG------------------TTTTTTATAGCTG
	M._subarginea_ZRL2052_Thailand                              GGGGGCT-GGGGAAGCA--GGTGCAGCT---------------------TTAATCAGCTG
	M._subarginea_ZRL2092_Thailand                              GGGGGCT-GGGGAAGCA--GGTGCAGCT---------------------TTAATCAGCTG
	M._subarginea_ZRL3036_Thailand                              GGGGGCT-GGGGAAGCA--GGTGCAGCT---------------------TTAATCAGCTG
	M._suthepensis_ZRL3035_Type_Thailand                        ????????????????????????????????????????????????????????????
	M._tenuipes_HFJAU1536_Type_China_                           GGGGGCT-GGGGAAGCA--GGTGCAGCT----------------------TTTACAGCTG
	M._tenuipes_HFJAU3180_China_                                GGGGGCT-GGGGAAGCA--GGTGCAGCT----------------------TTTACAGCTG
	M._arginophaea_ZRL3110_Thailand                             GGGGGCT-GGGGAAGCA--GGTTCAGCT---------------------TTAATCAGCTG
	'M. ventricocystidiata SQUH-ATR004 Oman'                    GGGGGCT-GGGGAAA-----CAGCAGC-----------------------TTGG--CTGC
	'M. ventricocystidiata SQUH-GOB002 Type Oman'               GGGGGCT-GGGGAAA-----CAGCAGC-----------------------TTGG--CTGC
	M._wuyishanensis_HFJAU3048_Type_China_                      GGGGGCT-GGGGAAG-----TGGCAGC-----------------------TCAG--GCTG
	M._xanthorubescens_NW1356_Thailand                          GGGGGCT-GGGAAAGA----TAATAGCTTTTGAGGCCTGCAAAGGTTTTCTTTTTGGCTG
	M._xanthorubescens_NW1526_Thailand                          GGGGGCT-GGGAAAGA----TAATAGCTTTTGAGGCCTGCAAAGGTTTTCTTTTTGGCTG
	M._xanthorubescens_ZRL3083_Thailand                         GGGGGCT-GGGAAAGA----TAATAGCTTTTGAGGCCTGCAAAGGTTTTCTTTTTGGCTG
	M._xanthorubescens_ZRL3096_Thailand                         GGGGGCT-GGGAAAGA----TAATAGCTTTTGAGGCCTGCAAAGGTTTTCTTTTTGGCTG
	'M. sp. HATFDI4_68 India'                                   GGGGGTT-GGGAAAA-----CAATAGC-----------------------TTTA-GGCTG
	M._sp._SV63_India                                           GGGGGCT-GGGAAAGAT----GATGGCT--GGGGGCCTGCAAAGG----TTTTTTGGCTG
	'M. sp. LD2021_6_12 China'                                  GGGGGCT-GGGGAAAA----CAGCAGC-----------------------TTTATTGCTG
	M._bifida_ZRL2057_Thailand                                  GGGGGCT-GGGGAAGCA--AGTGCAGCT---------------------TTAATCAGTTG
	'M. sp. LD2021_6_10 China'                                  GGGGGCT-GGGGAAAA----CAGCAGC-----------------------TTTATTGCTG
	'M. sp. HBL2021_6_10 China'                                 GGGGGCT-GGGGAAAA----CAGCAGC-----------------------TTTATTGCTG
	M._sp._GX20170214_China_                                    GGGGGCT-GGGGAAGCA--GATGCAGC-----------------------TTTACAGCTG
	M._sp._GX20170533_China_                                    GGGGGCT-GGGGAAA-----CGACAGTT----------------------TTTATGGCTG
	Agaricus_crassisquamosus_ZRL2012607_Type_China              GGGTATT-GAGGAAGTG----GTCAGCC--------------------TATCAGCACTTG
	Agaricus_trisulphuratus_LAPAF7_Togo                         GGATTTT-GAGGAAGTG----GTCGGCC--------------------TATCAGCACTTG
	Agaricus_trisulphuratus_ZRL2128_Thailand                    GGA-TTT-GAGGAAGTG----GTCGGCC--------------------TATCAGCACTTG
	Agaricus_variicystis_LD201234_Type_Thailand                 GGGTATT-GAGGAAGTG----GTCAGCC--------------------TCTCAGCATCTG
	Hymenagaricus_epipastus_ZRL3045_Thailand                    AGG-----AAGAGGAAT----ATTGGGT--------------------TATCAGGACTTG
	M._bifida_ZRL2103_Thailand                                  GGGGGCT-GGGGAAGCA--AGTGCAGCT---------------------TTAATCAGTTG
	Hymenagaricus_sp._ZRL3103_Thailand                          GGGGTTT-GATAAAGTG----GTCAGAA--------------------TTTCGGGAGGTC
	M._bifida_ZRL3067_Type_Thailand                             GGGGGCT-GGGGAAGCA--AGTGCAGCT---------------------TTAATCAGTTG
	M._bifida_ZRL3076_Thailand                                  GGGGGCT-GGGGAAGCA--AGTGCAGCT---------------------TTAATCAGTTG
	M._bifida_ecv3638_Thailand                                  GGGGGCT-GGGGAAGCA--AGTGCAGCT---------------------TTAATCAGTTG
	M._bifida_HFJAU1348_China_                                  GGGGGCT-GGGGAAGCA--AGTGCAGCT---------------------TTAATCAGTTG
	M._bifida_HFJAU2998_China_                                  GGGGGCT-GGGGAAGCA--AGTGCAGCT---------------------TTAATCAGTTG
	'M. albella MFLUCC17_1342 Type Thailand'                    GGGGGCT-GGGGAAGCA--GGTGCAGCT---------------------TTTTACAGCTG
	M._brunneosquamata_LD201236_Type_Thailand                   TGTGGGT-GTGGGGAA----GTGCAGC-----------------------CAGCTGGCTG
	'M. cornuta TNS_F_52279 Type Japan'                         GGATTTT-GAGGAAGTG----GTCGGCC--------------------TATCAGCACTTG
	M._cortinata_ZRL2129_Thailand                               GGGGGCT-GGGGAAA-----TGGCAGC-----------------------TTAG--GCTG
	M._cortinata_HFJAU0713_China_                               GGGGGCT-GGGGAAA-----TGGCAGC-----------------------TTAG--GCTG
	M._delicatula_HMAS290752_Type_China_                        GGGGGCT-GGGGAAGCA--GGTTGCAGC---------------------TTTTATAGCTG
	M._delicatula_HMAS290753_China_                             GGGGGCT-GGGGAAGCA--GGTTGCAGC---------------------TTTTATAGCTG
	M._dentatomarginata_HMAS290760_Type_China_                  GGGGGCT-GGGGAAGCA--GGTGCAGCT---------------------TTTTACAGCTG
	M._digitatocystis_HMAS290751_China_                         GGGGGCT-GGGGAAAA----TGGCAGC-----------------------TTTATTGCTG
	M._digitatocystis_HMAS290750_Type_China_                    GGGGGCT-GGGGAAAA----TGGCAGC-----------------------TTTATTGCTG
	M._digitatocystis_HFJAU1871_China_                          GGGGGCT-GGGGAAAA----TGGCAGC-----------------------TTTATTGCTG
	M._albosericea_ZRL3049_Thailand                             GGGGGCT-GGGGAAGCA--GGTGCAGCT---------------------GTTTACAGCTG
	M._furfuracea_HFJAU1768_China_                              GGGGGCT-GGGGAAGC----TGGCAGC-----------------------TCAG--GCTG
	M._furfuracea_K15091214_China                               GGGGGCT-GGGGAAGC----TGGCAGC-----------------------TCAG--GCTG
	M._furfuracea_K15091228_China                               GGGGGCT-GGGGAAGC----TGGCAGC-----------------------TCAG--GCTG
	M._furfuracea_GDGM44176_China_                              GGGGGCT-GGGGAAGC----TGGCAGC-----------------------TCAG--GCTG
	M._furfuracea_N.K.Zeng2420_China_                           GGGGGCT-GGGGAAGC----TGGCAGC-----------------------TCAG--GCTG
	M._furfuracea_ZRL2119_Thailand                              GGGGGCT-GGGGAAGC----TGGCAGC-----------------------TCAG--GCTG
	M._furfuracea_ZRL3006_Type_Thailand                         GGGGGCT-GGGGAAGC----TGGCAGC-----------------------TCAG--GCTG
	M._furfuracea_HFJAU1570_China_                              GGGGGCT-GGGGAAGC----TGGCAGC-----------------------TCAG--GCTG
	M._furfuracea_HFJAU3123_China_                              GGGGGCT-GGGGAAGC----TGGCAGC-----------------------TCAG--GCTG
	M._geesterani_AH47609_Thailand                              GGGGGCT-GGGGGAAAA--ACGGCAGCT----------------------TCTCAGGCTG
	M._allantoidea_ZRL2038_Type_Thailand                        GTGGCCT-GGGCAAAGC-AGGTGCAGCTC--------------------------AGCTG
	'M. geesterani E.C. Vellinga 2263(L) The Netherlands'       GGGGGCT-GGGGGAAAA--ACGGCAGCT----------------------TCTCAGGCTG
	M._globocystis_HFJAU2709_China_                             GGGGGCT-GGGGAAA-----CGACAGTT---------------------ATTGATAACTA
	M._globocystis_H15060610_China                              GGGGGCT-GGGGAAAA----CAGCAGC-----------------------TTTATTGCTG
	M._globocystis_H16091312_China                              GGGGGCT-GGGGAAAA----CAGCAGC-----------------------TTTATTGCTG
	M._globocystis_JXSB819_China_                               GGGGGCT-GGGGAAAA----CAGCAGC-----------------------TTTATTGCTG
	M._globocystis_K15091213_China                              GGGGGCT-GGGGAAAA----CAGCAGC-----------------------TTTATTGCTG
	M._globocystis_K16053117_China                              GGGGGCT-GGGGAAAA----CAGCAGC-----------------------TTTATTGCTG
	M._globocystis_ZRL2013465_China                             GGGGGCT-GGGAAAA-----CAATAGC-----------------------TTTAGTGCTG
	M._globocystis_MHHNU31093_China_                            GGGGGCT-GGGAAAA-----CAATAGC-----------------------TTTAGTGCTG
	M._globocystis_ZRL2015164_China_                            GGGGGCT-GGGAAAA-----CAATAGC-----------------------TTTAGTGCTG
	M._arginea_ZRL3090_Thailand                                 ????????????????????????????????????????????????????????????
	M._globocystis_ZRL2015243_China_                            GGGGGCT-GGGAAAA-----CAATAGC-----------------------TTTAGTGCTG
	M._globocystis_HNL501440_Laos                               GGGGGCT-GGGAAAA-----CAATAGC-----------------------TTTAGTGCTG
	M._globocystis_HNL501777_Laos                               GGGGGCT-GGGAAAA-----CAATAGC-----------------------TTTAGTGCTG
	M._globocystis_VDW1278_South_Africa                         GGGGGCT-GGGGTAG-----CAGCAGC-----------------------TTTTTTGCTG
	M._globocystis_ZRL2049_Thailand                             GGGGGCT-GGGGAAA-----CGACAGTT---------------------ATTAATAACTA
	M._globocystis_ZRL2133_Thailand                             GGGGGCT-GGGGAAA-----CGGCAGCT----------------------TTTATGGCTG
	M._globocystis_HFJAU1518_China_                             GGGGGCT-GGGAAAA-----CAATAGC-----------------------TTTAGTGCTG
	M._globocystis_ZRL2126_Thailand                             GGGGGCT-GGGAAAA-----CAATAGC-----------------------TTTAGTGCTG
	M._globocystis_ZRL3004_Thailand                             GGGGGCT-GGGGAAAT----CAATAGC-----------------------TTTAGTGCTG
	M._gracilis_HNL503432_Laos                                  GGGGGCT-GGGGAAGCA--AGGGTAGCTG-------------------TTTTTACAGCTG
	M._arginophaea_GX20170167_China_                            GGGGGCT-GGGGAAGCA--GGTTCAGCT---------------------TTAATCAGCTG
	M._gracilis_HNL503436_Laos                                  GGGGGCT-GGGGAAGCA--AGGGTAGCTG-------------------TTTTTACAGCTG
	M._gracilis_NW1343_Thailand                                 GGGGGCT-GGGGAAGCA--AGGGTAGCTG-------------------TTTTTACAGCTG
	M._gracilis_ZRL2041_Thailand                                GGGGTCT-GGGGAAGCA--AGTGTGGCT---------------------GTTTTACGCTG
	M._lateritia_var._vinaceipes_HMHNU950_China_                GGGGGCT-GGGGAAG-----TGGCAGC-----------------------TCAG--GCTG
	M._lateritia_var._vinaceipes_HMHNU930_China_                GGGGGCT-GGGGAAG-----TGGCAGC-----------------------TCAG--GCTG
	M._lateritia_var._vinaceipes_ZRL2073_Type_Thailand          GGGGGCT-GGGGAAG-----TGGCAGC-----------------------TCAG--GCTG
	M._lateritia_var._vinaceipes_HFJAU1885_China_               GGGGGCT-GGGGAAG-----TGGCAGC-----------------------TCAG--GCTG
	M._megarubescens_N.K.Zeng2989_China_                        GGGGGCT-GGGGAAA-----TGGCAGT-----------------------TTTATTGCTG
	M._megarubescens_HMAS290754_China_                          GGGGGCT-GGGGAAA-----TGGCAGT-----------------------TTTATTGCTG
	M._megarubescens_ZRL2008_Thailand                           GGGGGCT-GGGGAAA-----TGGCAGT-----------------------TTTATTGCTG
	M._arginophaea_JXSB1685_China_                              GGGGGCT-GGGGAAGCA--GGTTCAGCT---------------------TTAATCAGCTG
	M._megarubescens_ZRL2009_Thailand                           GGGGGCT-GGGGAAA-----TGGCAGT-----------------------TTTATTGCTG
	M._megarubescens_ZRL2086_Type_Thailand                      GGGGGCT-GGGGAAA-----TGGCAGT-----------------------TTTATTGCTG
	M._megaspora_HFJAU0712_China_                               GGGGGCT-GGGGAAA-----TGGCAGC-----------------------TTAG--GTTG
	M._megaspora_HFJAU1209_China_                               GGGGGCT-GGGGAAA-----TGGCAGC-----------------------TTAG--GTTG
	M._megaspora_ZRL2051_Thailand                               GGGGGCT-GGGGAAA-----TGGCAGC-----------------------TTAG--GCTG
	M._megaspora_ZRL3068_Thailand                               GGGGGCT-GGGGAAA-----TGGCAGC-----------------------TTAG--GCTG
	M._megaspora_HFJAU1255_China_                               GGGGGCT-GGGGAAA-----TGGCAGC-----------------------TTAG--GTTG
	M._minor_HFJAU2796_China_                                   GGGGGCT-GGGGAAGCA--GATGCAGC-----------------------TTTACAGCTG
	M._minor_HFJAU2812_Type_China_                              GGGGGCT-GGGGAAGCA--GATGCAGC-----------------------TTTACAGCTG
	M._ovalispora_HFJAU2010_Type_China_                         GTGGTCT-AGGGGAAAGCAGGTGCAGCT----------------------TCACAGCTTG
	M._arginophaea_ZRL2027_Thailand                             GGGGGCT-GGGGAAGCA--GGTTCAGCT---------------------TTAATCAGCTG
	M._ovalispora_HFJAU3179_China_                              GTGGTCT-AGGGGAAAGCAGGTGCAGCT----------------------TCACAGCTTG
	M._pleurocystidiata_ZRL2023_Thailand                        GGGGGCT-GGGAAAGA----TAATAGCTTTTGAGGCCTGCAAAGGTTTTCTTTTTGGCTG
	M._pseudoarginea_HFJAU1715_China_                           GGGGGCT-GGGGAAGCA--GGTGCAGCT---------------------TTTATTAGTTG
	M._pseudoarginea_HFJAU2122_China_                           GGGGGCT-GGGGAAGCA--GGTGCAGCT---------------------TTTATTAGTTG
	M._pseudoarginea_JXSB1681_China_                            GGGGGCT-GGGGAAGCA--GGTGCAGCT---------------------TTTATTAGTTG
	M._pseudoarginea_ZRL3069_Thailand                           GGGGGCT-GGGGAAGCA--GGTGCAGCT---------------------TTTATTAGTTG
	M._pseudoarginea_HFJAU2224_China_                           GGGGGCT-GGGGAAGCA--GGTGCAGCT---------------------TTTATTAGTTG
	M._pseudodelicatula_HFJAU1291_China_                        GGGGGCT-GGGGAAGCG--GGTTCAGCT---------------------TTTACAGGCTG
	M._pseudodelicatula_HFJAU2228_Type_China_                   GGGGGCT-GGGGAAGCA--GGTTCAGCT---------------------TTTACAGGCTG
	M._pseudoglobocystis_HFJAU1556_China_                       GGGGGCT-GGGGAAA-----TGGCAGC-----------------------TTTATTGCTG
	M._arginophaea_ZRL2088_Thailand                             GGGGGCT-GGGGAAGCA--GGTTCAGCT---------------------TTAATCAGCTG
	M._pseudoglobocystis_HFJAU2433_China_                       GGGGGCT-GGGGAAA-----TGGCAGC-----------------------TTTATTGCTG
	M._pseudoglobocystis_GX20172228_China_                      GGGGGCT-GGGGAAA-----TGGCAGC-----------------------TTTATTGCTG
	M._pseudoglobocystis_GX20172236_China_                      GGGGGCT-GGGGAAA-----TGGCAGC-----------------------TTTATTGCTG
	M._pseudoglobocystis_ZRL2013323_China_                      GGGGGCT-GGGGAAA-----TGGCAGC-----------------------TTTATTGCTG
	M._pseudoglobocystis_ZRL2013335_China_                      GGGGGCT-GGGGAAA-----TGGCAGC-----------------------TTTATTGCTG
	M._pseudoglobocystis_ZRL201332_Type_Thailand                GGGGGCT-GGGGAAA-----TGGCAGC-----------------------TTTATTGCTG
	'M. purpureobrunneola MFLUCC17_1343 Type Thailand'          GGGGGCT-GGGGAAA-----CGGCAGTT----------------------TTTATGGCTG
	M._pusillissima_ZRL3047_Type_Thailand                       GGGGGCT-GGGGAAGCA--GGTGCAGTT---------------------GTTTACAGCTG
	M._repanda_AH47613_Togo                                     GGGGGCT-GGGGAAA-----TGGCAGC-----------------------TTAG--GCTG
	M._cf._roseipes_HFJAU2494_China_                            GTGGGCT-GGGTGAA-----TGGTAGCC---------------------TTAATTGGCTG


	M._albofelina_LE312536_Type_Vietnam                         T-TTGC---TGGA-----------------------------------------------
	M._arginophaea_ZRL2089_Thailand                             T-GCTTG--TGAT-----------------------------------------------
	M._rubrobrunnescens_K15091208_China                         T-CGG----GTGA-----------------------------------------------
	M._rubrobrunnescens_K16082504_China                         T-GGG----GTGA-----------------------------------------------
	M._rubrobrunnescens_NW1510_Thailand                         T-CGG----GTGA-----------------------------------------------
	M._rubrobrunnescens_NW1522_Thailand                         T-CGG----GTGA-----------------------------------------------
	M._rubrobrunnescens_NW1523_Thailand                         T-CGG----GTGA-----------------------------------------------
	M._rubrobrunnescens_ZRL2094_Thailand                        T-CGG----GTGA-----------------------------------------------
	M._rubrobrunnescens_ZRL2120_Type_Thailand                   T-TGG----GTGA-----------------------------------------------
	M._rubrobrunnescens_ZRL3010_Thailand                        T-CGG----GTGA-----------------------------------------------
	M._rubrobrunnescens_ZRL3048_Thailand                        T-CGG----GTGA-----------------------------------------------
	M._rubrobrunnescens_var._tibiicystis_HMAS290755_China_      T-CGG----GTGA-----------------------------------------------
	M._arginophaea_ZRL2091_Thailand                             T-GCTTG--TGAT-----------------------------------------------
	M._rubrobrunnescens_var._tibiicystis_ZRL2121_Type_Thailand  T-CGG----GTGA-----------------------------------------------
	M._rufosquarrosa_HFJAU1208_China_                           T-CAG------TG-----------------------------------------------
	M._rufosquarrosa_HFJAU1236_Type_China_                      T-CAG------TG-----------------------------------------------
	M._subalba_ZRL2080_Thailand                                 T-GCTTG--TGAT-----------------------------------------------
	M._subarginea_ZRL2052_Thailand                              T-GCTTG--TGAT-----------------------------------------------
	M._subarginea_ZRL2092_Thailand                              T-GCTTG--TGAT-----------------------------------------------
	M._subarginea_ZRL3036_Thailand                              T-GCTTG--TGAT-----------------------------------------------
	M._suthepensis_ZRL3035_Type_Thailand                        ????????????????????????????????????????????????????????????
	M._tenuipes_HFJAU1536_Type_China_                           T-GCTTG--TGAT-----------------------------------------------
	M._tenuipes_HFJAU3180_China_                                T-GCTTG--TGAT-----------------------------------------------
	M._arginophaea_ZRL3110_Thailand                             T-GCTTG--TGAT-----------------------------------------------
	'M. ventricocystidiata SQUH-ATR004 Oman'                    T-TGC-----TTG-----------------------------------------------
	'M. ventricocystidiata SQUH-GOB002 Type Oman'               T-TGC-----TTG-----------------------------------------------
	M._wuyishanensis_HFJAU3048_Type_China_                      T-TGC------TG-----------------------------------------------
	M._xanthorubescens_NW1356_Thailand                          T-TAT-----TGG-----------------------------------------------
	M._xanthorubescens_NW1526_Thailand                          T-TAT-----TGG-----------------------------------------------
	M._xanthorubescens_ZRL3083_Thailand                         T-TAT-----TGG-----------------------------------------------
	M._xanthorubescens_ZRL3096_Thailand                         T-TAT-----TGG-----------------------------------------------
	'M. sp. HATFDI4_68 India'                                   T-TGC------TG-----------------------------------------------
	M._sp._SV63_India                                           T-TGT-----TGG-----------------------------------------------
	'M. sp. LD2021_6_12 China'                                  T-TGG------TG-----------------------------------------------
	M._bifida_ZRL2057_Thailand                                  T-GCTTG--TGAT-----------------------------------------------
	'M. sp. LD2021_6_10 China'                                  T-TGG------TG-----------------------------------------------
	'M. sp. HBL2021_6_10 China'                                 T-TGG------TG-----------------------------------------------
	M._sp._GX20170214_China_                                    T-GTTTG--TGAT-----------------------------------------------
	M._sp._GX20170533_China_                                    T-TGG------TG-----------------------------------------------
	Agaricus_crassisquamosus_ZRL2012607_Type_China              ----CTGGATATGAGGACTTGCATTGTGAAAGCATTGCTGTCCTTTACTTGGCCATGGAA
	Agaricus_trisulphuratus_LAPAF7_Togo                         ----CTGGATTTGAGGACCTGTGGTGTGCAAGCACTGCTGTTCTCTATGCGACCATGGAA
	Agaricus_trisulphuratus_ZRL2128_Thailand                    ----CTGGATTTGAGGACCTGTGGTGTGCAAGCACTGCTGTTCTCTATGCGACCACGGAA
	Agaricus_variicystis_LD201234_Type_Thailand                 ----CTGGATTTGAGGAGTTGCTATACGAAAGTGTGGCTGTCCTCTACTTGATCACGGAT
	Hymenagaricus_epipastus_ZRL3045_Thailand                    T-TCCTGGATGGGAGGGCTTTGC?TTTGCAGAC--------TCTCTGTATGACCCTTGTT
	M._bifida_ZRL2103_Thailand                                  T-GCTTG--TGAT-----------------------------------------------
	Hymenagaricus_sp._ZRL3103_Thailand                          TCTTCCGGATTTGAGGA-CTGCTGTGTGAAAACATGGCTTTCCTCTGCTTGGCTGCGGCA
	M._bifida_ZRL3067_Type_Thailand                             T-GCTTG--TGAT-----------------------------------------------
	M._bifida_ZRL3076_Thailand                                  T-GCTTG--TGAT-----------------------------------------------
	M._bifida_ecv3638_Thailand                                  T-GCTTG--TGAT-----------------------------------------------
	M._bifida_HFJAU1348_China_                                  T-GCTTG--TGAT-----------------------------------------------
	M._bifida_HFJAU2998_China_                                  T-GCTTG--TGAT-----------------------------------------------
	'M. albella MFLUCC17_1342 Type Thailand'                    T-GCTTG--TGAT-----------------------------------------------
	M._brunneosquamata_LD201236_Type_Thailand                   T-G-------CGG-----------------------------------------------
	'M. cornuta TNS_F_52279 Type Japan'                         ----CTGGATTTGAGGACCTGTGGTGTGCAAGCACTGCTGTTCTCTATGCGACCACGGAA
	M._cortinata_ZRL2129_Thailand                               T-CAC------TG-----------------------------------------------
	M._cortinata_HFJAU0713_China_                               T-CAC------TG-----------------------------------------------
	M._delicatula_HMAS290752_Type_China_                        T-GCTTG--TGAT-----------------------------------------------
	M._delicatula_HMAS290753_China_                             T-GCTTG--TGAT-----------------------------------------------
	M._dentatomarginata_HMAS290760_Type_China_                  T-GCTTG--TGAT-----------------------------------------------
	M._digitatocystis_HMAS290751_China_                         T-CAG-----TTG-----------------------------------------------
	M._digitatocystis_HMAS290750_Type_China_                    T-CAG-----TTG-----------------------------------------------
	M._digitatocystis_HFJAU1871_China_                          T-CAG-----TTG-----------------------------------------------
	M._albosericea_ZRL3049_Thailand                             T-GCTTG--TGAT-----------------------------------------------
	M._furfuracea_HFJAU1768_China_                              T-TAG----ATTG-----------------------------------------------
	M._furfuracea_K15091214_China                               T-TAG----ATTG-----------------------------------------------
	M._furfuracea_K15091228_China                               T-TAG----ATTG-----------------------------------------------
	M._furfuracea_GDGM44176_China_                              T-TAG----ATTG-----------------------------------------------
	M._furfuracea_N.K.Zeng2420_China_                           T-TAG----ATTG-----------------------------------------------
	M._furfuracea_ZRL2119_Thailand                              T-TGG----ATTG-----------------------------------------------
	M._furfuracea_ZRL3006_Type_Thailand                         T-TGG----ATTG-----------------------------------------------
	M._furfuracea_HFJAU1570_China_                              T-TAG----ATTG-----------------------------------------------
	M._furfuracea_HFJAU3123_China_                              T-TAG----ATTG-----------------------------------------------
	M._geesterani_AH47609_Thailand                              T-CGCT---TGAA-----------------------------------------------
	M._allantoidea_ZRL2038_Type_Thailand                        T-GCTTG--TGTT-----------------------------------------------
	'M. geesterani E.C. Vellinga 2263(L) The Netherlands'       T-CGCT---TGAA-----------------------------------------------
	M._globocystis_HFJAU2709_China_                             T-CGG-----TTG-----------------------------------------------
	M._globocystis_H15060610_China                              T-TGG------TG-----------------------------------------------
	M._globocystis_H16091312_China                              T-TGG------TG-----------------------------------------------
	M._globocystis_JXSB819_China_                               T-TGG------TG-----------------------------------------------
	M._globocystis_K15091213_China                              T-TGG------TG-----------------------------------------------
	M._globocystis_K16053117_China                              T-TGG------TG-----------------------------------------------
	M._globocystis_ZRL2013465_China                             T-TGG------TG-----------------------------------------------
	M._globocystis_MHHNU31093_China_                            T-TGG------TG-----------------------------------------------
	M._globocystis_ZRL2015164_China_                            T-TGG------TG-----------------------------------------------
	M._arginea_ZRL3090_Thailand                                 ????????????????????????????????????????????????????????????
	M._globocystis_ZRL2015243_China_                            T-TGG------TG-----------------------------------------------
	M._globocystis_HNL501440_Laos                               T-TGG------TG-----------------------------------------------
	M._globocystis_HNL501777_Laos                               T-TGG------TG-----------------------------------------------
	M._globocystis_VDW1278_South_Africa                         T-TTG------TG-----------------------------------------------
	M._globocystis_ZRL2049_Thailand                             T-CGG-----TTG-----------------------------------------------
	M._globocystis_ZRL2133_Thailand                             T-CAG------TGA----------------------------------------------
	M._globocystis_HFJAU1518_China_                             T-TGG------TG-----------------------------------------------
	M._globocystis_ZRL2126_Thailand                             T-TGG------TG-----------------------------------------------
	M._globocystis_ZRL3004_Thailand                             T-TGG------TG-----------------------------------------------
	M._gracilis_HNL503432_Laos                                  T-GTTTG--TGAT-----------------------------------------------
	M._arginophaea_GX20170167_China_                            T-GCTTG--TGAT-----------------------------------------------
	M._gracilis_HNL503436_Laos                                  T-GTTTG--TGAT-----------------------------------------------
	M._gracilis_NW1343_Thailand                                 T-GTTTG--TGAT-----------------------------------------------
	M._gracilis_ZRL2041_Thailand                                T-GTTTG--TGAT-----------------------------------------------
	M._lateritia_var._vinaceipes_HMHNU950_China_                T-TGC------TG-----------------------------------------------
	M._lateritia_var._vinaceipes_HMHNU930_China_                T-TGC------TG-----------------------------------------------
	M._lateritia_var._vinaceipes_ZRL2073_Type_Thailand          T-TGC------TG-----------------------------------------------
	M._lateritia_var._vinaceipes_HFJAU1885_China_               T-TGC------TG-----------------------------------------------
	M._megarubescens_N.K.Zeng2989_China_                        T-CAG------TG-----------------------------------------------
	M._megarubescens_HMAS290754_China_                          T-CAG------TG-----------------------------------------------
	M._megarubescens_ZRL2008_Thailand                           T-CAG------TG-----------------------------------------------
	M._arginophaea_JXSB1685_China_                              T-GCTTG--TGAT-----------------------------------------------
	M._megarubescens_ZRL2009_Thailand                           T-CAG------TG-----------------------------------------------
	M._megarubescens_ZRL2086_Type_Thailand                      T-CAG------TG-----------------------------------------------
	M._megaspora_HFJAU0712_China_                               T-CAG-----TTG-----------------------------------------------
	M._megaspora_HFJAU1209_China_                               T-CAG-----TTG-----------------------------------------------
	M._megaspora_ZRL2051_Thailand                               T-CAG-----TTG-----------------------------------------------
	M._megaspora_ZRL3068_Thailand                               T-CAG-----TTG-----------------------------------------------
	M._megaspora_HFJAU1255_China_                               T-CAG-----TTG-----------------------------------------------
	M._minor_HFJAU2796_China_                                   T-GTTTG--TGAT-----------------------------------------------
	M._minor_HFJAU2812_Type_China_                              T-GTTTG--TGAT-----------------------------------------------
	M._ovalispora_HFJAU2010_Type_China_                         T-GCTTGTGATTAA----------------------------------------------
	M._arginophaea_ZRL2027_Thailand                             T-GCTTG--TGAT-----------------------------------------------
	M._ovalispora_HFJAU3179_China_                              T-GCTTGTGATTAA----------------------------------------------
	M._pleurocystidiata_ZRL2023_Thailand                        T-TAT-----TGG-----------------------------------------------
	M._pseudoarginea_HFJAU1715_China_                           T-GCTTG--TGAT-----------------------------------------------
	M._pseudoarginea_HFJAU2122_China_                           T-GCTTG--TGAT-----------------------------------------------
	M._pseudoarginea_JXSB1681_China_                            T-GCTTG--TGAT-----------------------------------------------
	M._pseudoarginea_ZRL3069_Thailand                           T-GCTTG--TGAT-----------------------------------------------
	M._pseudoarginea_HFJAU2224_China_                           T-GCTTG--TGAT-----------------------------------------------
	M._pseudodelicatula_HFJAU1291_China_                        T-TCTTG--TGAT-----------------------------------------------
	M._pseudodelicatula_HFJAU2228_Type_China_                   T-TCTTG--TGAT-----------------------------------------------
	M._pseudoglobocystis_HFJAU1556_China_                       C-TAG------TG-----------------------------------------------
	M._arginophaea_ZRL2088_Thailand                             T-GCTTG--TGAT-----------------------------------------------
	M._pseudoglobocystis_HFJAU2433_China_                       C-TAG------TG-----------------------------------------------
	M._pseudoglobocystis_GX20172228_China_                      C-TAG------TG-----------------------------------------------
	M._pseudoglobocystis_GX20172236_China_                      C-TAG------TG-----------------------------------------------
	M._pseudoglobocystis_ZRL2013323_China_                      C-TAG------TG-----------------------------------------------
	M._pseudoglobocystis_ZRL2013335_China_                      C-TAG------TG-----------------------------------------------
	M._pseudoglobocystis_ZRL201332_Type_Thailand                C-TAG------TG-----------------------------------------------
	'M. purpureobrunneola MFLUCC17_1343 Type Thailand'          T-CAG------TG-----------------------------------------------
	M._pusillissima_ZRL3047_Type_Thailand                       T-GCTTG--TGAT-----------------------------------------------
	M._repanda_AH47613_Togo                                     T-CAG------TG-----------------------------------------------
	M._cf._roseipes_HFJAU2494_China_                            T-CAG------TG-----------------------------------------------


	M._albofelina_LE312536_Type_Vietnam                         ------AACCTCCCACT---GAGGACTATGTTT----TTATACATATACCACTTAGAATG
	M._arginophaea_ZRL2089_Thailand                             ------AACCTCCCACT---GAAGGCTATGTTT------ATACATATACCACTTAAAATG
	M._rubrobrunnescens_K15091208_China                         ------AACCTCCCACT---GGGGACTATGTTTTTATATATTCATATACCATGTAGAATG
	M._rubrobrunnescens_K16082504_China                         ------ACCTTCCCATG---GGGGACTATGTTTTTATATATTCATATACCATGTAGAATG
	M._rubrobrunnescens_NW1510_Thailand                         ------AACCTCCCACA---GGGGACTATGTTTT--TATATTCATATACCATGTAGAATG
	M._rubrobrunnescens_NW1522_Thailand                         ------AACCTCCCACT---GGGGACTATGTTTT--TATATTCATATACCATGTAGAATG
	M._rubrobrunnescens_NW1523_Thailand                         ------AACCTCCCACA---GGGGACTATGTTTT--TATATTCATATACCATGTAGAATG
	M._rubrobrunnescens_ZRL2094_Thailand                        ------AACCTCCCACT---GGGGACTATGTTTT--TATATTCATATACCATGTAGAATG
	M._rubrobrunnescens_ZRL2120_Type_Thailand                   ------AACCTCCCACW---GGGGACTATGTTTT--TATATTCATATACCATGTAGAATG
	M._rubrobrunnescens_ZRL3010_Thailand                        ------AACCTCCCACT---GGGGACTATGTTTT--TATATTCATATACCATGTAGAATG
	M._rubrobrunnescens_ZRL3048_Thailand                        ------AACCTCCCACT---GGGGACTATGTTTT--TATATTCATATACCATGTAGAATG
	M._rubrobrunnescens_var._tibiicystis_HMAS290755_China_      ------AACCTCCCACW---GGGGACTATGTTTT--TATATTCATATACCATGTAGAATG
	M._arginophaea_ZRL2091_Thailand                             ------AACCTCCCACT---GAAGGCTATGTTT------ATACATATACCACTTAAAATG
	M._rubrobrunnescens_var._tibiicystis_ZRL2121_Type_Thailand  ------AACCTCCCACT---GGGGACTATGTTTTTATATATTCATATACCATGTAGAATG
	M._rufosquarrosa_HFJAU1208_China_                           ------AACCTCCCACT---GGAGACTATGTTT----TTTTACATATACCATATAGAATG
	M._rufosquarrosa_HFJAU1236_Type_China_                      ------AACCTCCCACT---GGAGACTATGTTT----TTTTACATATACCATATAGAATG
	M._subalba_ZRL2080_Thailand                                 ------AACCTCCCACC---GAAGGCTATGTTT------TTACATATACCACTTAGAATG
	M._subarginea_ZRL2052_Thailand                              ------AACCTCCCACT---GAAGTCTATG-TT------TTACATATACCACTTAAAATG
	M._subarginea_ZRL2092_Thailand                              ------AACCTCCCACT---GAAGTCTATG-TT------TTACATATACCACTTAAAATG
	M._subarginea_ZRL3036_Thailand                              ------AACCTCCCACT---GAAGTCTATG-TT------TTACATATACCACTTAAAATG
	M._suthepensis_ZRL3035_Type_Thailand                        ????????????????????????????????????????????????????????????
	M._tenuipes_HFJAU1536_Type_China_                           ------AACCTCCCACT---GAAGACTATGTTT------TTACATATACCACTTAAAATG
	M._tenuipes_HFJAU3180_China_                                ------AACCTCCCACT---GAAGACTATGTTT------TTACATATACCACTTAAAATG
	M._arginophaea_ZRL3110_Thailand                             ------AACCTCCCACT---GAAGGCTATGTTT------ATACATATACCACATAAAATA
	'M. ventricocystidiata SQUH-ATR004 Oman'                    ------AACCTCCCACT---GGGGACTATGTTT------TATCATATACCATGTAGAATG
	'M. ventricocystidiata SQUH-GOB002 Type Oman'               ------AACCTCCCACT---GGGGACTATGTTT------TATCATATACCATGTAGAATG
	M._wuyishanensis_HFJAU3048_Type_China_                      ------AACCTCCCACT---GGAGACTATGTTT----ATATTCATATACCATTTAGAATG
	M._xanthorubescens_NW1356_Thailand                          ------AACCTCCCACT---GGGGACTATGTTT------TTACATATACCATATAGAATG
	M._xanthorubescens_NW1526_Thailand                          ------AACCTCCCACT---GGGGACTATGTTT------TTACATATACCATATAGAATG
	M._xanthorubescens_ZRL3083_Thailand                         ------AACCTCCCACT---GGGGACTATGTTT------TTACATATACCATATAGAATG
	M._xanthorubescens_ZRL3096_Thailand                         ------AACCTCCCACT---GGGGACTATGTTT------TTACATATACCATATAGAATG
	'M. sp. HATFDI4_68 India'                                   ------AACATCCCACT---GGGGACTATGTTT----ATATTCATATACCATGTAGAATG
	M._sp._SV63_India                                           ------GACCTCCCACT---GGGGACTATGTTT------TTACATATACCATATAGAATG
	'M. sp. LD2021_6_12 China'                                  ------ACCCTCCCACT---GGGGACTATGTTA-----TATTCATATACCAT-TAGTATG
	M._bifida_ZRL2057_Thailand                                  ------AACCTCCCACT---GAAGTCTATGTTT------TTACATATACCACTTAAACTG
	'M. sp. LD2021_6_10 China'                                  ------AACCTCCCACT---GGGGACTATGTTA-----TATTCATATACCAT-TAGTATG
	'M. sp. HBL2021_6_10 China'                                 ------AACCTCCCACT---GGGGACTATGTTA-----TATTCATATACCAT-TAGTATG
	M._sp._GX20170214_China_                                    ------AACCTCCCACT---GAAGGCTATGTTT------TTACATATACCACTTAGAATG
	M._sp._GX20170533_China_                                    ------AACCTCCCACT---GGAGACTATGTTT-----TATTCATATACCATGTAGTATG
	Agaricus_crassisquamosus_ZRL2012607_Type_China              TCA---TTTTTCCTGCC---AGAGTCTATGTCA------TTCATTATACCCCGTAGAATG
	Agaricus_trisulphuratus_LAPAF7_Togo                         TCG----TCTTCCTGTC---GGAGTCTATGTCA-------TTCATATACGCTATAGAATG
	Agaricus_trisulphuratus_ZRL2128_Thailand                    TCG----TCTTCCTGTC---GGAGTCTATG-CA-------TTCATATACCCTATAGAATG
	Agaricus_variicystis_LD201234_Type_Thailand                 TCR------GTCCTTTC---AGAGTCTATGTAT-------TTCATATACCTTATAAACTG
	Hymenagaricus_epipastus_ZRL3045_Thailand                    T-----CTTGACTTGCC---GGGTTCTACGTT--------TTCATATACCCTATAAAAYG
	M._bifida_ZRL2103_Thailand                                  ------AACCTCCCACT---GAAGTCTATGTTT------TTACATATACCACTTAAACTG
	Hymenagaricus_sp._ZRL3103_Thailand                          TTGTTCCTTGTCCTCTT---GAAGGCTATGTT--------TTCATACACCCTGTAGTATG
	M._bifida_ZRL3067_Type_Thailand                             ------AACCTCCCACT---GAAGTCTATGTTT------TTACATATACCACTTAAACTG
	M._bifida_ZRL3076_Thailand                                  ------AACCTCCCACT---GAAGTCTATGTTT------TTACATATACCACTTAAACTG
	M._bifida_ecv3638_Thailand                                  ------AACCTCCCACY---GAAGTCTATGTTT------TTACATATACCACTTAAACTG
	M._bifida_HFJAU1348_China_                                  ------AACCTCCCACT---GAAGTCTATGTTT------TTACATATACCACTTAAACTG
	M._bifida_HFJAU2998_China_                                  ------AACCTCCCACT---GAAGTCTATGTTT------TTACATATACCACTTAAACTG
	'M. albella MFLUCC17_1342 Type Thailand'                    ------AACCTCCCACT---GAAGACTATGTTT------TTACATATACCACTTAAAATG
	M._brunneosquamata_LD201236_Type_Thailand                   ------AACCTCCTGCT---GGAGGCTATGTTT-----TACACACATACCACTTAGAATG
	'M. cornuta TNS_F_52279 Type Japan'                         TCG----TCTTCCTGTC---GGAGTCTATGTCA-------TTCATATACCCTATAGAATG
	M._cortinata_ZRL2129_Thailand                               ------AACCTCCCACT---GGGGAGTATGTTT----TTACATATATACCATATAAAATG
	M._cortinata_HFJAU0713_China_                               ------AACCTCCCACT---GGGGACTATGTTT------TTACATATACCATATAGAATG
	M._delicatula_HMAS290752_Type_China_                        ------AACCTCCCACT---GAAGGCTATGTTT------TTACATATACCACTTAGAATG
	M._delicatula_HMAS290753_China_                             ------AACCTCCCACT---AAAGGCTATGTTT------TTACATATACCACTTAGAATG
	M._dentatomarginata_HMAS290760_Type_China_                  ------AACCTCCCACT---GAAGGCTATGTTT------TTACATATACCACTTAGAATG
	M._digitatocystis_HMAS290751_China_                         ------AACCTCCCACT---GGGGACTATGTTT-----TATTCATATACCAT-TAGTATG
	M._digitatocystis_HMAS290750_Type_China_                    ------AACCTCCCACT---GGGGATTATGTTT-----TATTCATATACCAT-TAGTATG
	M._digitatocystis_HFJAU1871_China_                          ------AACCTCCCACT---GGGGACTATGTTT-----TATTCATATACCAT-TAGTATG
	M._albosericea_ZRL3049_Thailand                             ------AACCTCCCACT---GAAGGCTATGTTT------TTACATATACCACTTAAAATG
	M._furfuracea_HFJAU1768_China_                              ------AACCTCCCACT---TGGGGCTATGTTC-----TTATCATATACCATTTAGAATG
	M._furfuracea_K15091214_China                               ------AACCTCCCACT---TGGGGCTATGTTC-----TTATCATATACCATTTAGAATG
	M._furfuracea_K15091228_China                               ------AACCTCCCACT---TGGGGCTATGTTC-----TTATCATATACCATTTAGAATG
	M._furfuracea_GDGM44176_China_                              ------AACCTCCCACT---TGGGGCTATGTTC-----TTATCATATACCATTTAGAATG
	M._furfuracea_N.K.Zeng2420_China_                           ------AACCTCCCACT---TGGGGCTATGTTC-----TTATCATATACCATTTAGAATG
	M._furfuracea_ZRL2119_Thailand                              ------AACCTCCCACT---TGGGGCTATGTTC-----TTATCATATACCATTTAGAATG
	M._furfuracea_ZRL3006_Type_Thailand                         ------AACCTCCCACT---TGGGGCTATGTTC-----TTATCATATACCATTTAGAATG
	M._furfuracea_HFJAU1570_China_                              ------AACCTCCCACT---TGGGGCTATGTTC-----TTATCATATACCATTTAGAATG
	M._furfuracea_HFJAU3123_China_                              ------AACCTCCCACT---TGGGGCTATGTTC-----TTATCATATACCATTTAGAATG
	M._geesterani_AH47609_Thailand                              ------ACCCTCCCACT---GAAGGCTATGTTTTTATCTACACACATACCATTTAGAATG
	M._allantoidea_ZRL2038_Type_Thailand                        ------AACCTCCCACT--GAGGGACTATGTTT-----TTACATTATACCACTTAGAATG
	'M. geesterani E.C. Vellinga 2263(L) The Netherlands'       ------ACCCTCCCACT--GGAAGGCTATGTTTTTATCTACACACATACCATTTAGAATG
	M._globocystis_HFJAU2709_China_                             ------AACCTCCCACT---GGAGACTATGTTT-----TATTCATATACCATATAGTATG
	M._globocystis_H15060610_China                              ------AACCTCCCACT---GGGGACTATGTTA-----TATTCATATACCAT-TAGTATG
	M._globocystis_H16091312_China                              ------AACCTCCCACT---GGGGACTATGTTA-----TATTCATATACCAT-TAGTATG
	M._globocystis_JXSB819_China_                               ------AACCTCCCACT---GGGGACTATGTTA-----TATTCATATACCAT-TAGTATG
	M._globocystis_K15091213_China                              ------AACCTCCCACT---GGGGACTATGTTA-----TATTCATATACCAT-TAGTATG
	M._globocystis_K16053117_China                              ------AACCTCCCACT---GGGGACTATGTTA-----TATTCATATACCAT-TAGTATG
	M._globocystis_ZRL2013465_China                             ------AACCTCCCACA---GGGGACTATGTTT-----TATTCATATACCAT-TAGTATG
	M._globocystis_MHHNU31093_China_                            ------AACCTCCCACA---GGGGACTATGTTT-----TATTCATATACCAT-TAGTATG
	M._globocystis_ZRL2015164_China_                            ------AACCTCCCACA---GGGGACTATGTTT-----TATTCATATACCAT-TAGTATG
	M._arginea_ZRL3090_Thailand                                 ????????????????????????????????????????????????????????????
	M._globocystis_ZRL2015243_China_                            ------AACCTCCCACA---GGGGACTATGTTT-----TATTCATATACCAT-TAGTATG
	M._globocystis_HNL501440_Laos                               ------AACCTCCCACA---GGGGACTATGTTT-----TATTCATATACCAT-TAGTATG
	M._globocystis_HNL501777_Laos                               ------AACCTCCCACA---GGGGACTATGTTT-----TATTCATATACCAT-TAGTATG
	M._globocystis_VDW1278_South_Africa                         ------AACCTCCCTCT---GGGGACTATGTT------TATTCATATACCATGTAGTATG
	M._globocystis_ZRL2049_Thailand                             ------AACCTCCCACT---GGAGACTATGTTT-----TATTCATATACCATATAGTATG
	M._globocystis_ZRL2133_Thailand                             ------AACCTCCCACT---GGAGACTATGTTT-----TATTCATATACCATATAGTATG
	M._globocystis_HFJAU1518_China_                             ------AACCTCCCACA---GGGGACTATGTTT-----TATTCATATACCAT-TAGTATG
	M._globocystis_ZRL2126_Thailand                             ------AACCTCCCACA---GGGGACTATGTTT-----TATTCATATACCAT-TAGTATG
	M._globocystis_ZRL3004_Thailand                             ------AACCTCCCACA---GGGGACTATGTTT-----TATTCATATACCAT-TAGTATG
	M._gracilis_HNL503432_Laos                                  ------AACCTCCCACT---GAAGGCTATGTTT------TTACATATACCACTTAGAATG
	M._arginophaea_GX20170167_China_                            ------AACCTCCCACT---GAAGGCTATGTTT------ATACATATACCACTTAAAATG
	M._gracilis_HNL503436_Laos                                  ------AACCTCCCACT---GAAGGCTATGTTT------TTACATATACCACTTAGAATG
	M._gracilis_NW1343_Thailand                                 ------AACCTCCCACT---GAAGGCTATGTTT------TTACATATACCACTTAGAATG
	M._gracilis_ZRL2041_Thailand                                ------AACCTCCCACT---GAAGGCTATGTTT------TTACATATACCACTTAGAATG
	M._lateritia_var._vinaceipes_HMHNU950_China_                ------AACCTCCTGCT---GAAGACTATGTTT----ATATTCATATACCATGTAGAATG
	M._lateritia_var._vinaceipes_HMHNU930_China_                ------AACCTCCTGCT---GAAGACTATGTTT----ATATTCATATACCATGTAGAATG
	M._lateritia_var._vinaceipes_ZRL2073_Type_Thailand          ------AACCTCCTGCT---GAAGACTATGTTT----ATATTCATATACCATGTAGAATG
	M._lateritia_var._vinaceipes_HFJAU1885_China_               ------AACCTCCTGCT---GAAGACTATGTTT----ATATTCATATACCATGTAGAATG
	M._megarubescens_N.K.Zeng2989_China_                        ------AACCTCCCACT---GGGGACTATGTTT----ATATTCATATACCATGTAGTATG
	M._megarubescens_HMAS290754_China_                          ------AACCTCCCACT---GGGGACTATGTTT----ATATTCATATACCATGTAGTATG
	M._megarubescens_ZRL2008_Thailand                           ------AACCTCCCACT---GGGGACTATGTTT----ATATTCATATACCATGTAGTATG
	M._arginophaea_JXSB1685_China_                              ------AACCTCCCACT---GAAGGCTATGTTT------ATACATATACCACTTAAAATG
	M._megarubescens_ZRL2009_Thailand                           ------AACCTCCCACT---GGGGACTATGTTT----ATATTCATATACCATGTAGTATG
	M._megarubescens_ZRL2086_Type_Thailand                      ------AACCTCCCACT---GGGGACTATGTTT----ATATTCATATACCATGTAGTATG
	M._megaspora_HFJAU0712_China_                               ------AACCTCCCACT---GAAGTCTATGTTT-----ATTTCATATACCATGTAGTATG
	M._megaspora_HFJAU1209_China_                               ------AACCTCCCACT---GAAGTCTATGTTT-----ATTTCATATACCATGTAGTATG
	M._megaspora_ZRL2051_Thailand                               ------AACCTCCCACT---GAAGTCTATGTTT-----ATTTCATATACCATGTAGTATG
	M._megaspora_ZRL3068_Thailand                               ------AACCTCCCACT---GAAGTCTATGTTT-----ATTTCATATACCATGTAGTATG
	M._megaspora_HFJAU1255_China_                               ------AACCTCCCACT---GAAGTCTATGTTT-----ATTTCATATACCATGTAGTATG
	M._minor_HFJAU2796_China_                                   ------AACCTCCCACT---GAAGGCTATG-TT------TTACATATACCACTTAGAATG
	M._minor_HFJAU2812_Type_China_                              ------AACCTCCCACT---GAAGGCTATG-TT------TTACATATACCACTTAGAATG
	M._ovalispora_HFJAU2010_Type_China_                         ------ACCTGGTCACTGAAGGGGGCTATGTTT-----TTACATTATACCACATTGAATG
	M._arginophaea_ZRL2027_Thailand                             ------AACCTCCCACT---GAAGGCTATGTTT------ATACATATACCACTTAAAATG
	M._ovalispora_HFJAU3179_China_                              ------ACCTGGTCACTGAAGGGGGCTATGTTT-----TTACATTATACCACATTGAATG
	M._pleurocystidiata_ZRL2023_Thailand                        ------AACCTCCCACT---GGGGACTATGTTT------TTACATATACCATATAGAATG
	M._pseudoarginea_HFJAU1715_China_                           ------AACCTCCCACT---GAAGGCTATGTTT------TTACATATACCACTTAGAATG
	M._pseudoarginea_HFJAU2122_China_                           ------AACCTCCCACT---GAAGGCTATGTTT------TTACATATACCACTTAGAATG
	M._pseudoarginea_JXSB1681_China_                            ------AACCTCCCACT---GAAGGCTATGTTT------TTACATATACCACTTAGAATG
	M._pseudoarginea_ZRL3069_Thailand                           ------AACCTCCCACT---GAAGGCTATGTTT------TTACATATACCACTTARAATG
	M._pseudoarginea_HFJAU2224_China_                           ------AACCTCCCACT---GAAGGCTATGTTT------TTACATATACCACTTAGAATG
	M._pseudodelicatula_HFJAU1291_China_                        ------AACCTCCCACT---GAAGGCTATGTTT------TTACATATACCACTTAGAATG
	M._pseudodelicatula_HFJAU2228_Type_China_                   ------AACCTCCCACT---GAAGGCTATGTTT------TTACATATACCACTTAGAATG
	M._pseudoglobocystis_HFJAU1556_China_                       ------AACCTCCCACT---GGGGACTATGTTA-----TATTCATCTACCATGTAGTATG
	M._arginophaea_ZRL2088_Thailand                             ------AACCTCCCACT---GAAGGCTATGTTT------ATACATATACCACTTAAAATG
	M._pseudoglobocystis_HFJAU2433_China_                       ------AACCTCCCACT---GGGGACTATGTTA-----TATTCATCTACCATGTAGTATG
	M._pseudoglobocystis_GX20172228_China_                      ------AACCTCCCACT---GGGGACTATGTTA-----TATTCATCTACCATGTAGTATG
	M._pseudoglobocystis_GX20172236_China_                      ------AACCTCCCACT---GGGGACTATGTTA-----TATTCATCTACCATGTAGTATG
	M._pseudoglobocystis_ZRL2013323_China_                      ------AACCTCCCACT---GGGGACTATGTTA-----TATTCATCTACCATGTAGTATG
	M._pseudoglobocystis_ZRL2013335_China_                      ------AACCTCCCACT---SGGGACTATGTTA-----TATTCATCTACCATGTAGTATG
	M._pseudoglobocystis_ZRL201332_Type_Thailand                ------AACCTCCCACT---GGGGACTATGTTA-----TATTCATCTACCATGTAGTATG
	'M. purpureobrunneola MFLUCC17_1343 Type Thailand'          ------AACCTCCCACT---GGAGACTATGTTT-----TATTCATATACCATATAGTATG
	M._pusillissima_ZRL3047_Type_Thailand                       ------AACCTCCCACT---GAAGGCTATGTTT------TTACATATACCACTTAAAATG
	M._repanda_AH47613_Togo                                     ------AACCTCCCACT---GAAGTCTATGTTT----TATCTCATATACCATGTAGTATG
	M._cf._roseipes_HFJAU2494_China_                            ------AACCTCTCACT---GGAGACTATGTTTT---TTTTACATATACCATTTAGAATG


	M._albofelina_LE312536_Type_Vietnam                         TAACAGAATGTTG-TCAATGGGCACT----TGTGGCCT---ATAT-AAACTTTATACAAC
	M._arginophaea_ZRL2089_Thailand                             TAACAGAATGTTG-TCAATGGGCACT----TGTGGCCT---ATAT-AAAATCTATACAAC
	M._rubrobrunnescens_K15091208_China                         TCACAGAATGTTG-TCAATGGGCACT----TGT-GCCT---ATATAAAAATCTATACAAC
	M._rubrobrunnescens_K16082504_China                         TCACAGAATGTTG-TCAATGGGCACT----TGT-GCCT---ATATAAAAATCTATACAAC
	M._rubrobrunnescens_NW1510_Thailand                         TCACAGAATGTTG-TCAATGGGCACT----TGT-GCCT---ATATAAAAATCTATACAAC
	M._rubrobrunnescens_NW1522_Thailand                         TCACAGAATGTTG-TCAATGGGCACT----TGT-GCCT---GTATAAAAATCTATACAAC
	M._rubrobrunnescens_NW1523_Thailand                         TCACAGAATGTTG-TCAATGGGCACT----TGT-GCCT---ATATAAAAATCTATACAAC
	M._rubrobrunnescens_ZRL2094_Thailand                        TCACAGAATGTTG-TCAATGGGCACT----TGT-GCCT---GTATAAAAATCTATACAAC
	M._rubrobrunnescens_ZRL2120_Type_Thailand                   TCACRGAATGTTG-TCAATGGGCACT----TGT-GCCT---ATATAAAAATCTATACAAC
	M._rubrobrunnescens_ZRL3010_Thailand                        TCACAGAATGTTG-TCAATGGGCACT----TGT-GCCT---GTATAAAAATCTATACAAC
	M._rubrobrunnescens_ZRL3048_Thailand                        TCACAGAATGTTG-TCAATAAGCACT----TGT-GCCT---GTATAAAAATCTATACAAC
	M._rubrobrunnescens_var._tibiicystis_HMAS290755_China_      TCACAGAATGTTG-TCAATGGGCACT----TGT-GCCT---ATATAAAAATCTATACAAC
	M._arginophaea_ZRL2091_Thailand                             TAACAGAATGTTG-TCAATGGGCACT----TGTGGCCT---ATAT-AAAATCTATACAAC
	M._rubrobrunnescens_var._tibiicystis_ZRL2121_Type_Thailand  TCACAGAATGTTG-TCAATGGGCACT----TGT-GCCT---ATATAAAAATCTATACAAC
	M._rufosquarrosa_HFJAU1208_China_                           TAACAGAATGTTG-TCAATGGGCACT----TGTGGCCT---ATAT-AAAATCTATACAAC
	M._rufosquarrosa_HFJAU1236_Type_China_                      TAACAGAATGTTG-TCAATGGGCACT----TGTGGCCT---ATAT-AAAATCTATACAAC
	M._subalba_ZRL2080_Thailand                                 TAACAGAATGTTG-TCAATGGGCACT----TGTGGCCT---ATAT-AAAATCTATACAAC
	M._subarginea_ZRL2052_Thailand                              TAACAGAATGTTG-TCAATGGGCACT----TGTGGCCT---ATAT-AAAATCTATACAAC
	M._subarginea_ZRL2092_Thailand                              TAACAGAATGTTG-TCAATGGGCACT----TGTGGCCT---ATAT-AAAATCTATACAAC
	M._subarginea_ZRL3036_Thailand                              TAACAGAATGTTG-TCAATGGGCACT----TGTGGCCT---ATAT-AAAATCTATACAAC
	M._suthepensis_ZRL3035_Type_Thailand                        ????????????????????????????????????????????????????????????
	M._tenuipes_HFJAU1536_Type_China_                           TAACAGAATGTTG-TCAATGGGCACT----TGTGGCCT---ATAT-AAAATCTATACAAC
	M._tenuipes_HFJAU3180_China_                                TAACAGAATGTTG-TCAATGGGCACT----TGTGGCCT---ATAT-AAAATCTATACAAC
	M._arginophaea_ZRL3110_Thailand                             TAACAGAATGTTG-TCAATGGGCACT----TGTGGCCT---ATAT-AAAATCTATACAAC
	'M. ventricocystidiata SQUH-ATR004 Oman'                    TAACAGAATGTTG-TCAATGGGCACT----TGTGGCCT---ATAT-AAAATCTATACAAC
	'M. ventricocystidiata SQUH-GOB002 Type Oman'               TAACAGAATGTTG-TCAATGGGCACT----TGTGGCCT---ATAT-AAAATCTATACAAC
	M._wuyishanensis_HFJAU3048_Type_China_                      TTACAGAATGTTG-TCAATGGGCACT----TGTGGCCT---ATAT-AAAATCTATACAAC
	M._xanthorubescens_NW1356_Thailand                          TAACAGAATGTTG-TCAATGGGCACT----TGTGGCCT---ATAT-AAAATCTATACAAC
	M._xanthorubescens_NW1526_Thailand                          TAACAGAATGTTG-TCAATGGGCACT----TGTGGCCT---ATAT-AAAATCTATACAAC
	M._xanthorubescens_ZRL3083_Thailand                         TAACAGAATGTTG-TCAATGGGCACT----TGTGGCCT---ATAT-AAAATCTATACAAC
	M._xanthorubescens_ZRL3096_Thailand                         TAACAGAATGTTG-TCAATGGGCACT----TGTGGCCT---ATAT-AAAATCTATACAAC
	'M. sp. HATFDI4_68 India'                                   TCACAGAATGTTG-TCAATGGGCACT----TGTGGCCT---ATAT-AAAATCTATACAAC
	M._sp._SV63_India                                           TAACAGAATGTTG-TCAATGGGCACT----TGT-GCCT---ATAT-AAAATCTATACAAC
	'M. sp. LD2021_6_12 China'                                  TCACAGAATGTTA-TCAATGGGCACT----TGTGGCCT---ATAT-AAAATCTATACAAC
	M._bifida_ZRL2057_Thailand                                  TAACAGAATGTTG-TCAATGGGCACT----TGTGGCCT---ATAT-AAAATCTATACAAC
	'M. sp. LD2021_6_10 China'                                  TTACAGAATGTTA-TCAATGGGCACT----TGTGGCCT---ATAT-AAAATCTATACAAC
	'M. sp. HBL2021_6_10 China'                                 TTACAGAATGTTA-TCAATGGGCACT----TGTGGCCT---ATAT-AAAATCTATACAAC
	M._sp._GX20170214_China_                                    TAACAGAATGTTG-TCAATGGGCACT----TGTGGCCT---ATAT-AAAATCTATACAAC
	M._sp._GX20170533_China_                                    TTATAGAATGTTG-TCAATGGGCACT----TGT-GCCT---ATAT-AAAATCTATACAAC
	Agaricus_crassisquamosus_ZRL2012607_Type_China              TCATTGAATGTCT-TTACATGGGCTTG---TAT-GCCT---ATGAGAAATGTAATACAAC
	Agaricus_trisulphuratus_LAPAF7_Togo                         TTATCGAATGTCT-TTACATGGGCCT----A---GCCT---ATGAAAACTATAATACAAC
	Agaricus_trisulphuratus_ZRL2128_Thailand                    TTATCGAATGTCT-TTACATGGGCCT----A---GCCT---ATGAAAACTATAATACAAC
	Agaricus_variicystis_LD201234_Type_Thailand                 TCATTGAATGTCT-TTACATGGGTT-----CAT-GCCT---ATGA-AATTGTAATACAAC
	Hymenagaricus_epipastus_ZRL3045_Thailand                    TTAATGAATGTTC-TAACATGGGCTTT-------GCCC---GTGATAAAATCTATACAAC
	M._bifida_ZRL2103_Thailand                                  TAACAGAATGTTG-TCAATGGGCACT----TGTGGCCT---ATAT-AAAATCTATACAAC
	Hymenagaricus_sp._ZRL3103_Thailand                          TCACAGAATGTTC-TTGCATGGGCCT----TGT-GCCT---ATGAAAATTATAATACAAC
	M._bifida_ZRL3067_Type_Thailand                             TAACAGAATGTTG-TCAATGGGCACT----TGTGGCCT---ATAT-AAAATCTATACAAC
	M._bifida_ZRL3076_Thailand                                  TAACAGAATGTTG-TCAATGGGCACT----TGTGGCCT---ATAT-AAAATCTATACAAC
	M._bifida_ecv3638_Thailand                                  TAACAGAATGTTG-TCAATGGGCACT----TGTGGCCT---ATAT-AAAATCTATACAAC
	M._bifida_HFJAU1348_China_                                  TAACAGAATGTTG-TCAATGGGCACT----TGTGGCCT---ATAT-AAAATCTATACAAC
	M._bifida_HFJAU2998_China_                                  TAACAGAATGTTG-TCAATGGGCACT----TGTGGCCT---ATAT-AAAATCTATACAAC
	'M. albella MFLUCC17_1342 Type Thailand'                    TAACAGAATGTTG-TCAATGGGCACT----TGTGGCCT---ATAT-AAAATCTATACAAC
	M._brunneosquamata_LD201236_Type_Thailand                   TCACAGAATGTTG-TCAATGGGCACT----TGT-GCCT---ATA--GAAATCTATACAAC
	'M. cornuta TNS_F_52279 Type Japan'                         TTATCGAATGTCT-TTACATGGGCCT----A---GCCT---ATGAAAACTATAATACAAC
	M._cortinata_ZRL2129_Thailand                               TAACAAAGTGTTG-TCAATGGGCACT----TGTGGCCT---ATAA-AAAAACTATACAAC
	M._cortinata_HFJAU0713_China_                               TAACAGAATGTTG-TCAATGGGCACT----TGTGGCCT---ATAA-AAAAACTATACAAC
	M._delicatula_HMAS290752_Type_China_                        TAACAGAATGTTG-TCAATGGGCACT----TGTGGCCT---ATAT--AAATCTATACAAC
	M._delicatula_HMAS290753_China_                             TAACAGAATGTTG-TCAATGGGCACT----TGTGGCCT---ATAT--AAATCTATACAAC
	M._dentatomarginata_HMAS290760_Type_China_                  TAACAGAATGTTG-TCAATGGGCACT----TGTGGCCT---ATAT-AAAATCTATACAAC
	M._digitatocystis_HMAS290751_China_                         TTACAGAATGTCG-TCAATGGGCACT----TGTGGCCT---ATAT-AAAATCTATACAAC
	M._digitatocystis_HMAS290750_Type_China_                    TTACAGAATGTCG-TCAATGGGCACT----TGTGGCCT---ATAT-AAAATCTATACAAC
	M._digitatocystis_HFJAU1871_China_                          TTACAGAATGTCG-TCAATGGGCACT----TGTGGCCT---ATAT-AAAATCTATACAAC
	M._albosericea_ZRL3049_Thailand                             TAACAGAATGTTG-TCAATGGGCACT----TGTGGCCT---ATAT-AAAATCTATACAAC
	M._furfuracea_HFJAU1768_China_                              TAACAGAATGTTG-TCAATGGGCACTC---TGTGGCCT---ATATGAAAAACTATACAAC
	M._furfuracea_K15091214_China                               TAACAGAATGTTG-TCAATGGGCACTC---TGTGGCCT---ATATGAAAAACTATACAAC
	M._furfuracea_K15091228_China                               TAACAGAATGTTG-TCAATGGGCACTC---TGTGGCCT---ATATGAAAAACTATACAAC
	M._furfuracea_GDGM44176_China_                              TAACAGAATGTTG-TCAATGGGCACTC---TGTGGCCT---ATATGAAAAACTATACAAC
	M._furfuracea_N.K.Zeng2420_China_                           TAACAGAATGTTG-TCAATGGGCACTC---TGTGGCCT---ATATGAAAAACTATACAAC
	M._furfuracea_ZRL2119_Thailand                              TAACAGAATGTTG-TCAATGGGCACTC---TGTGGCCT---ATATGAAAAACTATACAAC
	M._furfuracea_ZRL3006_Type_Thailand                         TAACAGAATGTTG-TCAATGGGCTCTC---TGTGGCCT---ATATGAAAAACTATACAAC
	M._furfuracea_HFJAU1570_China_                              TAACAGAATGTTG-TCAATGGGCACTC---TGTGGCCT---ATATGAAAAACTATACAAC
	M._furfuracea_HFJAU3123_China_                              TAACAGAATGTTG-TCAATGGGCACTC---TGTGGCCT---ATATGAAAAACTATACAAC
	M._geesterani_AH47609_Thailand                              TTACAGAATGTTG-TCAATGGGCACT----TGTGGCCT---ATATAAAAATCTATACAAC
	M._allantoidea_ZRL2038_Type_Thailand                        TAACAGAATGTTA-ACAATGGGCACACTTGTGTGGCCTATAATAA-AAAATCTATACAAC
	'M. geesterani E.C. Vellinga 2263(L) The Netherlands'       TTACAGAATGTTG-TCAATGGGCACT----TGTGGCCT---ATATAAAATTCTATACAAC
	M._globocystis_HFJAU2709_China_                             TTATAGAATGTTG-TCAATGGGCACT----TGT-GCCT---ATAT-AAAATCTATACAAC
	M._globocystis_H15060610_China                              TTACAGAATGTTA-TCAATGGGCACT----TGTGGCCT---ATAT-AAAATCTATACAAC
	M._globocystis_H16091312_China                              TTACAGAATGTTA-TCAATGGGCACT----TGTGGCCT---ATAT-AAAATCTATACAAC
	M._globocystis_JXSB819_China_                               TTACAGAATGTTA-TCAATGGGCACT----TGTGGCCT---ATAT-AAAATCTATACAAC
	M._globocystis_K15091213_China                              TTACAGAATGTTA-TCAATGGGCACT----TGTGGCCT---ATAT-AAAATCTATACAAC
	M._globocystis_K16053117_China                              TTACAGAATGTTA-TCAATGGGCACT----TGTGGCCT---ATAT-AAAATCTATACAAC
	M._globocystis_ZRL2013465_China                             TTACAGAATGTTG-TCAATGGGCACT----TGTGGCCT---ATAT-AAAATCTATACAAC
	M._globocystis_MHHNU31093_China_                            TTACAGAATGTTG-TCAATGGGCACT----TGTGGCCT---ATAT-AAAATCTATACAAC
	M._globocystis_ZRL2015164_China_                            TTACAGAATGTTG-TCAATGGGCACT----TGTGGCCT---ATAT-AAAATCTATACAAC
	M._arginea_ZRL3090_Thailand                                 ????????????????????????????????????????????????????????????
	M._globocystis_ZRL2015243_China_                            TTACAGAATGTTG-TCAATGGGCACT----TGTGGCCT---ATAT-AAAATCTATACAAC
	M._globocystis_HNL501440_Laos                               TTACAGAATGTTG-TCAATGGGCACT----TGTGGCCT---ATAT-AAAATCTATACAAC
	M._globocystis_HNL501777_Laos                               TTACAGAATGTTG-TCAATGGGCACT----TGTGGCCT---ATAT-AAAATCTATACAAC
	M._globocystis_VDW1278_South_Africa                         TTACAGAATGTTG-TCAATGGGCACT----TGT-GCCT---ATAT-AAAATCTATACAAC
	M._globocystis_ZRL2049_Thailand                             TTATAGAATGTTG-TCAATGGGCACT----TGT-GCCT---ATAT-AAAATCTATACAAC
	M._globocystis_ZRL2133_Thailand                             TTATAGAATGTTG-TCAATGGGCACT----TGT-GCCT---ATAT-AAAATCTATACAAC
	M._globocystis_HFJAU1518_China_                             TTACAGAATGTTG-TCAATGGGCACT----TGTGGCCT---ATAT-AAAATCTATACAAC
	M._globocystis_ZRL2126_Thailand                             TTACAGAATGTTG-TCAATGGGCACT----TGTGGCCT---ATAT-AAAATCTATACAAC
	M._globocystis_ZRL3004_Thailand                             TTACAGAATGTTG-TCAATGGGCACT----TGTGGCCT---ATAT-AAAATCTATACAAC
	M._gracilis_HNL503432_Laos                                  TAACAGAATGTTG-TCAATGGGCACT----TGTGGCCT---ATAT-AAAATCTATACAAC
	M._arginophaea_GX20170167_China_                            TAACAGAATGTTG-TCAATGGGCACT----TGTGGCCT---ATAT-AAAATCTATACAAC
	M._gracilis_HNL503436_Laos                                  TAACAGAATGTTG-TCAATGGGCACT----TGTGGCCT---ATAT-AAAATCTATACAAC
	M._gracilis_NW1343_Thailand                                 TAACAGAATGTTG-TCAATGGGCACT----TGTGGCCT---ATAT-AAAATCTATACAAC
	M._gracilis_ZRL2041_Thailand                                TAACAGAATG-TG-TCAATGGGCACT----TGTGGCCT---ATAT--AAATCTATACAAC
	M._lateritia_var._vinaceipes_HMHNU950_China_                TTACAGAATGTTG-TCAATGGGCACT----TGTGGCCT---ATAT-AAAATCTATACAAC
	M._lateritia_var._vinaceipes_HMHNU930_China_                TTACAGAATGTTG-TCAATGGGCACT----TGTGGCCT---ATAT-AAAATCTATACAAC
	M._lateritia_var._vinaceipes_ZRL2073_Type_Thailand          TTACAGAATGTTG-TCAATGGGCACT----TGTGGCCT---ATAT-AAAATCTATACAAC
	M._lateritia_var._vinaceipes_HFJAU1885_China_               TTACAGAATGTTG-TCAATGGGCACT----TGTGGCCT---ATAT-AAAATCTATACAAC
	M._megarubescens_N.K.Zeng2989_China_                        TTACAGAATGTTG-TTAATGGGCACT----TGT-GCCT---ATAT-AAAATCTATACAAC
	M._megarubescens_HMAS290754_China_                          TTACAGAATGTTG-TTAATGGGCACT----TGT-GCCT---ATAT-AAAATCTATACAAC
	M._megarubescens_ZRL2008_Thailand                           TTACAGAATGTTG-TTAATGGGCACT----TGT-GCCT---ATAT-AAAATCTATACAAC
	M._arginophaea_JXSB1685_China_                              TAACAGAATGTTG-TCAATGGGCACT----TGTGGCCT---ATAT-AAAATCTATACAAC
	M._megarubescens_ZRL2009_Thailand                           TTACAGAATGTTG-TTAATGGGCACT----TGT-GCCT---ATAT-AAAATCTATACAAC
	M._megarubescens_ZRL2086_Type_Thailand                      TTACAGAATGTTG-TTAATGGGCACT----TGT-GCCT---ATAT-AAAATCTATACAAC
	M._megaspora_HFJAU0712_China_                               TTACAGAATGTTG-TCAATGGGCACT----TGT-GCCT---ATAT-AAAATCTATACAAC
	M._megaspora_HFJAU1209_China_                               TTACAGAATGTTG-TCAATGGGCACT----TGT-GCCT---ATAT-AAAATCTATACAAC
	M._megaspora_ZRL2051_Thailand                               TTACAGAATGTTG-TCAATGGGCACT----TGT-GCCT---ATAT-AAAATCTATACAAC
	M._megaspora_ZRL3068_Thailand                               TTACAGAATGTTG-TCAATGGGCACT----TGT-GCCT---ATAT-AAAATCTATACAAC
	M._megaspora_HFJAU1255_China_                               TTACAGAATGTTG-TCAATGGGCACT----TGT-GCCT---ATAT-AAAATCTATACAAC
	M._minor_HFJAU2796_China_                                   TAACAGAATGTTG-TCAATGGGCACT----TGTGGCCT---ATAT-AAAATCTATACAAC
	M._minor_HFJAU2812_Type_China_                              TAACAGAATGTTG-TCAATGGGCACT----TGTGGCCT---ATAT-AAAATCTATACAAC
	M._ovalispora_HFJAU2010_Type_China_                         TATCAGAATGTTGATCAATGGGCACT----AGTGGCCT---ATATAAAAATCTATACAAC
	M._arginophaea_ZRL2027_Thailand                             TAACAGAATGTTG-TCAATGGGCACT----TGTGGCCT---ATAT-AAAATCTATACAAC
	M._ovalispora_HFJAU3179_China_                              TATCAGAATGTTGATCAATGGGCACT----AGTGGCCT---ATATAAAAATCTATACAAC
	M._pleurocystidiata_ZRL2023_Thailand                        TAACAGAATGTTG-TCAATGGGCACT----TGTGGCCT---ATAT-AAAATCTATACAAC
	M._pseudoarginea_HFJAU1715_China_                           TAACAGAATGTTG-TCAATGGGCACT----TGTGGCCT---ATAT-AAAATCTATACAAC
	M._pseudoarginea_HFJAU2122_China_                           TAACAGAATGTTG-TCAATGGGCACT----TGTGGCCT---ATAT-AAAATCTATACAAC
	M._pseudoarginea_JXSB1681_China_                            TAACAGAATGTTG-TCAATGGGCACT----TGTGGCCT---ATAT-AAAATCTATACAAC
	M._pseudoarginea_ZRL3069_Thailand                           TAACAGAATGTTG-TCAATGGGCACT----TGTGGCCT---ATAT--AAATCTATACAAC
	M._pseudoarginea_HFJAU2224_China_                           TAACAGAATGTTG-TCAATGGGCACT----TGTGGCCT---ATAT-AAAATCTATACAAC
	M._pseudodelicatula_HFJAU1291_China_                        TAACAGAATGTTG-TCAATGGGCACT----TGTGGCCT---ATAT-AAAATCTATACAAC
	M._pseudodelicatula_HFJAU2228_Type_China_                   TAACAGAATGTTG-TCAATGGGCACT----TGTGGCCT---ATAT-AAAATCTATACAAC
	M._pseudoglobocystis_HFJAU1556_China_                       TTATAGAATGTTG-TCAATGGGCACT----TGT-GCCT---ATAT-AAAAATTATACAAC
	M._arginophaea_ZRL2088_Thailand                             TAACAGAATGTTG-TCAATGGGCACT----TGTGGCCT---ATAT-AAAATCTATACAAC
	M._pseudoglobocystis_HFJAU2433_China_                       TTATAGAATGTTG-TCAATGGGCACT----TGT-GCCT---ATAT-AAAAATTATACAAC
	M._pseudoglobocystis_GX20172228_China_                      TTATAGAATGTTG-TCAATGGGCACT----TRT-GCCT---ATAT-AAAAATTATACAAC
	M._pseudoglobocystis_GX20172236_China_                      TTATAGAATGTTG-TCAATGGGCACT----TGT-GCCT---ATAT-AAAAATTATACAAC
	M._pseudoglobocystis_ZRL2013323_China_                      TTATAGAATGTTG-TCAATGGGCACT----TGT-GCCT---ATAT-AAAAATTATACAAC
	M._pseudoglobocystis_ZRL2013335_China_                      TTATAGAATGTTG-TCAATGGGCACT----TGT-GCCT---ATAT-AAAAATTATACAAC
	M._pseudoglobocystis_ZRL201332_Type_Thailand                TTATAGAATGTTG-TCAATGGGCACT----TGT-GCCT---ATAT-AAAAATTATACAAC
	'M. purpureobrunneola MFLUCC17_1343 Type Thailand'          TTATAGAATGTTG-TCAATAGGCACT----TGT-GCCT---ATAT-AAAATCTATACAAC
	M._pusillissima_ZRL3047_Type_Thailand                       TAACAGAATGTTG-TCAATGGGCACT----TGTGGCCT---ATAT-AAAATCTATACAAC
	M._repanda_AH47613_Togo                                     TTACAGAATGTTG-TCAATGGGCACT----TGT-GCCT---ATAT-AAAATCTATACAAC
	M._cf._roseipes_HFJAU2494_China_                            TAACAGAATGTTG-TCAATGGGCACT----TGTGGCCT---ATAT-AAAATCTATACAAC


	M._albofelina_LE312536_Type_Vietnam                         TTTCAGCAACGGATCTCTTGGCTCTCGCATCGATGAAGAACGCAGCGAAATGCGATAAGT
	M._arginophaea_ZRL2089_Thailand                             TTTCAGCAACGGATCTCTTGGCTCTCGCATCGATGAAGAACGCAGCGAAATGCGATAAGT
	M._rubrobrunnescens_K15091208_China                         TTTCAGCAACGGATCTCTTGGCTCTCGCATCGATGAAGAACGCAGCGAAATGCGATAAGT
	M._rubrobrunnescens_K16082504_China                         TTTCAGCAACGGATCTCTTGGCTCTCGCATCGATGAAGAACGCAGCGAAATGCGATAAGT
	M._rubrobrunnescens_NW1510_Thailand                         TTTCAGCAACGGATCTCTTGGCTCTCGCATCGATGAAGAACGCAGCGAAATGCGATAAGT
	M._rubrobrunnescens_NW1522_Thailand                         TTTCAGCAACGGATCTCTTGGCTCTCGCATCGATGAAGAACGCAGCGAAATGCGATAAGT
	M._rubrobrunnescens_NW1523_Thailand                         TTTCAGCAACGGATCTCTTGGCTCTCGCATCGATGAAGAACGCAGCGAAATGCGATAAGT
	M._rubrobrunnescens_ZRL2094_Thailand                        TTTCAGCAACGGATCTCTTGGCTCTCGCATCGATGAAGAACGCAGCGAAATGCGATAAGT
	M._rubrobrunnescens_ZRL2120_Type_Thailand                   TTTCAGCAACGGATCTCTTGGCTCTCGCATCGATGAAGAACGCAGCGAAATGCGATAAGT
	M._rubrobrunnescens_ZRL3010_Thailand                        TTTCAGCAACGGATCTCTTGGCTCTCGCATCGATGAAGAACGCAGCGAAATGCGATAAGT
	M._rubrobrunnescens_ZRL3048_Thailand                        TTTCAGCAACGGATCTCTTGGCTCTCGCATCGATGAAGAACGCAGCGAAATGCGATAAGT
	M._rubrobrunnescens_var._tibiicystis_HMAS290755_China_      TTTCAGCAACGGATCTCTTGGCTCTCGCATCGATGAAGAACGCAGCGAAATGCGATAAGT
	M._arginophaea_ZRL2091_Thailand                             TTTCAGCAACGGATCTCTTGGCTCTCGCATCGATGAAGAACGCAGCGAAATGCGATAAGT
	M._rubrobrunnescens_var._tibiicystis_ZRL2121_Type_Thailand  TTTCAGCAACGGATCTCTTGGCTCTCGCATCGATGAAGAACGCAGCGAAATGCGATAAGT
	M._rufosquarrosa_HFJAU1208_China_                           TTTCAGCAACGGATCTCTTGGCTCTCGCATCGATGAAGAACGCAGCGAAATGCGATAAGT
	M._rufosquarrosa_HFJAU1236_Type_China_                      TTTCAGCAACGGATCTCTTGGCTCTCGCATCGATGAAGAACGCAGCGAAATGCGATAAGT
	M._subalba_ZRL2080_Thailand                                 TTTCAGCAACGGATCTCTTGGCTCTCGCATCGATGAAGAACGCAGCGAAATGCGATAAGT
	M._subarginea_ZRL2052_Thailand                              TTTCAGCAACGGATCTCTTGGCTCTCGCATCGATGAAGAACGCAGCGAAATGCGATAAGT
	M._subarginea_ZRL2092_Thailand                              TTTCAGCAACGGATCTCTTGGCTCTCGCATCGATGAAGAACGCAGCGAAATGCGATAAGT
	M._subarginea_ZRL3036_Thailand                              TTTCAGCAACGGATCTCTTGGCTCTCGCATCGATGAAGAACGCAGCGAAATGCGATAAGT
	M._suthepensis_ZRL3035_Type_Thailand                        ????????????????????????????????????????????????????????????
	M._tenuipes_HFJAU1536_Type_China_                           TTTCAGCAACGGATCTCTTGGCTCTCGCATCGATGAAGAACGCAGCGAAATGCGATAAGT
	M._tenuipes_HFJAU3180_China_                                TTTCAGCAACGGATCTCTTGGCTCTCGCATCGATGAAGAACGCAGCGAAATGCGATAAGT
	M._arginophaea_ZRL3110_Thailand                             TTTCAGCAACGGATCTCTTGGCTCTCGCATCGATGAAGAACGCAGCGAAATGCGATAAGT
	'M. ventricocystidiata SQUH-ATR004 Oman'                    TTTCAGCAACGGATCTCTTGGCTCTCGCATCGATGAAGAACGCAGCGAAATGCGATAAGT
	'M. ventricocystidiata SQUH-GOB002 Type Oman'               TTTCAGCAACGGATCTCTTGGCTCTCGCATCGATGAAGAACGCAGCGAAATGCGATAAGT
	M._wuyishanensis_HFJAU3048_Type_China_                      TTTCAGCAACGGATCTCTTGGCTCTCGCATCGATGAAGAACGCAGCGAAATGCGATAAGT
	M._xanthorubescens_NW1356_Thailand                          TTTCAGCAACGGATCTCTTGGCTCTCGCATCGATGAAGAACGCAGCGAAATGCGATAAGT
	M._xanthorubescens_NW1526_Thailand                          TTTCAGCAACGGATCTCTTGGCTCTCGCATCGATGAAGAACGCAGCGAAATGCGATAAGT
	M._xanthorubescens_ZRL3083_Thailand                         TTTCAGCAACGGATCTCTTGGCTCTCGCATCGATGAAGAACGCAGCGAAATGCGATAAGT
	M._xanthorubescens_ZRL3096_Thailand                         TTTCAGCAACGGATCTCTTGGCTCTCGCATCGATGAAGAACGCAGCGAAATGCGATAAGT
	'M. sp. HATFDI4_68 India'                                   TTTCAGCAACGGATCTCTTGGCTCTCGCATCGATGAAGAACGCAGCGAAATGCGATAAGT
	M._sp._SV63_India                                           TTTCAGCAACGGATCTCTTGGCTCTCGCATCGATGAAGAACGCAGCGAAATGCGATAAGT
	'M. sp. LD2021_6_12 China'                                  TTTCAGCAACGGATCTCTTGGCTCTCGCATCGATGAAGAACGCAGCGAAATGCGATAAGT
	M._bifida_ZRL2057_Thailand                                  TTTCAGCAACGGATCTCTTGGCTCTCGCATCGATGAAGAACGCAGCGAAATGCGATAAGT
	'M. sp. LD2021_6_10 China'                                  TTTCAGCAACGGATCTCTTGGCTCTCGCATCGATGAAGAACGCAGCGAAATGCGATAAGT
	'M. sp. HBL2021_6_10 China'                                 TTTCAGCAACGGATCTCTTGGCTCTCGCATCGATGAAGAACGCAGCGAAATGCGATAAGT
	M._sp._GX20170214_China_                                    TTTCAGCAACGGATCTCTTGGCTCTCGCATCGATGAAGAACGCAGCGAAATGCGATAAGT
	M._sp._GX20170533_China_                                    TTTCAGCAACGGATCTCTTGGCTCTCGCATCGATGAAGAACGCAGCGAAATGCGATAAGT
	Agaricus_crassisquamosus_ZRL2012607_Type_China              TTTCAGCAACGGATCTCTTGGCTCTCGCATCGATGAAGAACGCAGCGAAATGCGATAAGT
	Agaricus_trisulphuratus_LAPAF7_Togo                         TTTCAGCAACGGATCTCTTGGCTCTCGCATCGATGAAGAACGCAGCGAAATGCGATAAGT
	Agaricus_trisulphuratus_ZRL2128_Thailand                    TTTCAGCAACGGATCTCTTGGCTCTCGCATCGATGAAGAACGCAGCGAAATGCGATAAGT
	Agaricus_variicystis_LD201234_Type_Thailand                 TTTCAGCAACGGATCTCTTGGCTCTCGCATCGATGAAGAACGCAGCGAAATGCGATAAGT
	Hymenagaricus_epipastus_ZRL3045_Thailand                    TTTCAGCAACGGATCTCTTGGCTCTCGCATCGATGAAGAACGCAGCGAAATGCGATAAGT
	M._bifida_ZRL2103_Thailand                                  TTTCAGCAACGGATCTCTTGGCTCTCGCATCGATGAAGAACGCAGCGAAATGCGATAAGT
	Hymenagaricus_sp._ZRL3103_Thailand                          TTTCAGCAACGGATCTCTTGGCTCTCGCATCGATGAAGAACGCAGCGAAATGCGATAAGT
	M._bifida_ZRL3067_Type_Thailand                             TTTCAGCAACGGATCTCTTGGCTCTCGCATCGATGAAGAACGCAGCGAAATGCGATAAGT
	M._bifida_ZRL3076_Thailand                                  TTTCAGCAACGGATCTCTTGGCTCTCGCATCGATGAAGAACGCAGCGAAATGCGATAAGT
	M._bifida_ecv3638_Thailand                                  TTTCAGCAACGGATCTCTTGGCTCTCGCATCGATGAAGAACGCAGCGAAATGCGATAAGT
	M._bifida_HFJAU1348_China_                                  TTTCAGCAACGGATCTCTTGGCTCTCGCATCGATGAAGAACGCAGCGAAATGCGATAAGT
	M._bifida_HFJAU2998_China_                                  TTTCAGCAACGGATCTCTTGGCTCTCGCATCGATGAAGAACGCAGCGAAATGCGATAAGT
	'M. albella MFLUCC17_1342 Type Thailand'                    TTTCAGCAACGGATCTCTTGGCTCTCGCATCGATGAAGAACGCAGCGAAATGCGATAAGT
	M._brunneosquamata_LD201236_Type_Thailand                   TTTCAGCAACGGATCTCTTGGCTCTCGCATCGATGAAGAACGCAGCGAAATGCGATAAGT
	'M. cornuta TNS_F_52279 Type Japan'                         TTTCAGCAACGGATCTCTTGGCTCTCGCATCGATGAAGAACGCAGCGAAATGCGATAAGT
	M._cortinata_ZRL2129_Thailand                               TTTCAGCAACGGATCTCTTGGCTCTCGCATCGATGAAGAACGCAGCGAAATGCGATAAGT
	M._cortinata_HFJAU0713_China_                               TTTCAGCAACGGATCTCTTGGCTCTCGCATCGATGAAGAACGCAGCGAAATGCGATAAGT
	M._delicatula_HMAS290752_Type_China_                        TTTCAGCAACGGATCTCTTGGCTCTCGCATCGATGAAGAACGCAGCGAAATGCGATAAGT
	M._delicatula_HMAS290753_China_                             TTTCAGCAACGGATCTCTTGGCTCTCGCATCGATGAAGAACGCAGCGAAATGCGATAAGT
	M._dentatomarginata_HMAS290760_Type_China_                  TTTCAGCAACGGATCTCTTGGCTCTCGCATCGATGAAGAACGCAGCGAAATGCGATAAGT
	M._digitatocystis_HMAS290751_China_                         TTTCAGCAACGGATCTCTTGGCTCTCGCATCGATGAAGAACGCAGCGAAATGCGATAAGT
	M._digitatocystis_HMAS290750_Type_China_                    TTTCAGCAACGGATCTCTTGGCTCTCGCATCGATGAAGAACGCAGCGAAATGCGATAAGT
	M._digitatocystis_HFJAU1871_China_                          TTTCAGCAACGGATCTCTTGGCTCTCGCATCGATGAAGAACGCAGCGAAATGCGATAAGT
	M._albosericea_ZRL3049_Thailand                             TTTCAGCAACGGATCTCTTGGCTCTCGCATCGATGAAGAACGCAGCGAAATGCGATAAGT
	M._furfuracea_HFJAU1768_China_                              TTTCAGCAACGGATCTCTTGGCTCTCGCATCGATGAAGAACGCAGCGAAATGCGATAAGT
	M._furfuracea_K15091214_China                               TTTCAGCAACGGATCTCTTGGCTCTCGCATCGATGAAGAACGCAGCGAAATGCGATAAGT
	M._furfuracea_K15091228_China                               TTTCAGCAACGGATCTCTTGGCTCTCGCATCGATGAAGAACGCAGCGAAATGCGATAAGT
	M._furfuracea_GDGM44176_China_                              TTTCAGCAACGGATCTCTTGGCTCTCGCATCGATGAAGAACGCAGCGAAATGCGATAAGT
	M._furfuracea_N.K.Zeng2420_China_                           TTTCAGCAACGGATCTCTTGGCTCTCGCATCGATGAAGAACGCAGCGAAATGCGATAAGT
	M._furfuracea_ZRL2119_Thailand                              TTTCAGCAACGGATCTCTTGGCTCTCGCATCGATGAAGAACGCAGCGAAATGCGATAAGT
	M._furfuracea_ZRL3006_Type_Thailand                         TTTCAGCAACGGATCTCTTGGCTCTCGCATCGATGAAGAACGCAGCGAAATGCGATAAGT
	M._furfuracea_HFJAU1570_China_                              TTTCAGCAACGGATCTCTTGGCTCTCGCATCGATGAAGAACGCAGCGAAATGCGATAAGT
	M._furfuracea_HFJAU3123_China_                              TTTCAGCAACGGATCTCTTGGCTCTCGCATCGATGAAGAACGCAGCGAAATGCGATAAGT
	M._geesterani_AH47609_Thailand                              TTTCAGCAACGGATCTCTTGGCTCTCGCATCGATGAAGAACGCAGCGAAATGCGATAAGT
	M._allantoidea_ZRL2038_Type_Thailand                        TTTCAGCAACGGATCTCTTGGCTCTCGCATCGATGAAGAACGCAGCGAAATGCGATAAGT
	'M. geesterani E.C. Vellinga 2263(L) The Netherlands'       TTTCAGCAACGGATCTCTTGGCTCTCGCATCGATGAAGAACGCAGCGAAATGCGATAAGT
	M._globocystis_HFJAU2709_China_                             TTTCAGCAACGGATCTCTTGGCTCTCGCATCGATGAAGAACGCAGCGAAATGCGATAAGT
	M._globocystis_H15060610_China                              TTTCAGCAACGGATCTCTTGGCTCTCGCATCGATGAAGAACGCAGCGAAATGCGATAAGT
	M._globocystis_H16091312_China                              TTTCAGCAACGGATCTCTTGGCTCTCGCATCGATGAAGAACGCAGCGAAATGCGATAAGT
	M._globocystis_JXSB819_China_                               TTTCAGCAACGGATCTCTTGGCTCTCGCATCGATGAAGAACGCAGCGAAATGCGATAAGT
	M._globocystis_K15091213_China                              TTTCAGCAACGGATCTCTTGGCTCTCGCATCGATGAAGAACGCAGCGAAATGCGATAAGT
	M._globocystis_K16053117_China                              TTTCAGCAACGGATCTCTTGGCTCTCGCATCGATGAAGAACGCAGCGAAATGCGATAAGT
	M._globocystis_ZRL2013465_China                             TTTCAGCAACGGATCTCTTGGCTCTCGCATCGATGAAGAACGCAGCGAAATGCGATAAGT
	M._globocystis_MHHNU31093_China_                            TTTCAGCAACGGATCTCTTGGCTCTCGCATCGATGAAGAACGCAGCGAAATGCGATAAGT
	M._globocystis_ZRL2015164_China_                            TTTCAGCAACGGATCTCTTGGCTCTCGCATCGATGAAGAACGCAGCGAAATGCGATAAGT
	M._arginea_ZRL3090_Thailand                                 ????????????????????????????????????????????????????????????
	M._globocystis_ZRL2015243_China_                            TTTCAGCAACGGATCTCTTGGCTCTCGCATCGATGAAGAACGCAGCGAAATGCGATAAGT
	M._globocystis_HNL501440_Laos                               TTTCAGCAACGGATCTCTTGGCTCTCGCATCGATGAAGAACGCAGCGAAATGCGATAAGT
	M._globocystis_HNL501777_Laos                               TTTCAGCAACGGATCTCTTGGCTCTCGCATCGATGAAGAACGCAGCGAAATGCGATAAGT
	M._globocystis_VDW1278_South_Africa                         TTTCAGCAACGGATCTCTTGGCTCTCGCATCGATGAAGAACGCAGCGAAATGCGATAAGT
	M._globocystis_ZRL2049_Thailand                             TTTCAGCAACGGATCTCTTGGCTCTCGCATCGATGAAGAACGCAGCGAAATGCGATAAGT
	M._globocystis_ZRL2133_Thailand                             TTTCAGCAACGGATCTCTTGGCTCTCGCATCGATGAAGAACGCAGCGAAATGCGATAAGT
	M._globocystis_HFJAU1518_China_                             TTTCAGCAACGGATCTCTTGGCTCTCGCATCGATGAAGAACGCAGCGAAATGCGATAAGT
	M._globocystis_ZRL2126_Thailand                             TTTCAGCAACGGATCTCTTGGCTCTCGCATCGATGAAGAACGCAGCGAAATGCGATAAGT
	M._globocystis_ZRL3004_Thailand                             TTTCAGCAACGGATCTCTTGGCTCTCGCATCGATGAAGAACGCAGCGAAATGCGATAAGT
	M._gracilis_HNL503432_Laos                                  TTTCAGCAACGGATCTCTTGGCTCTCGCATCGATGAAGAACGCAGCGAAATGCGATAAGT
	M._arginophaea_GX20170167_China_                            TTTCAGCAACGGATCTCTTGGCTCTCGCATCGATGAAGAACGCAGCGAAATGCGATAAGT
	M._gracilis_HNL503436_Laos                                  TTTCAGCAACGGATCTCTTGGCTCTCGCATCGATGAAGAACGCAGCGAAATGCGATAAGT
	M._gracilis_NW1343_Thailand                                 TTTCAGCAACGGATCTCTTGGCTCTCGCATCGATGAAGAACGCAGCGAAATGCGATAAGT
	M._gracilis_ZRL2041_Thailand                                TTTCAGCAACGGATCTCTTGGCTCTCGCATCGATGAAGAACGCAGCGAAATGCGATAAGT
	M._lateritia_var._vinaceipes_HMHNU950_China_                TTTCAGCAACGGATCTCTTGGCTCTCGCATCGATGAAGAACGCAGCGAAATGCGATAAGT
	M._lateritia_var._vinaceipes_HMHNU930_China_                TTTCAGCAACGGATCTCTTGGCTCTCGCATCGATGAAGAACGCAGCGAAATGCGATAAGT
	M._lateritia_var._vinaceipes_ZRL2073_Type_Thailand          TTTCAGCAACGGATCTCTTGGCTCTCGCATCGATGAAGAACGCAGCGAAATGCGATAAGT
	M._lateritia_var._vinaceipes_HFJAU1885_China_               TTTCAGCAACGGATCTCTTGGCTCTCGCATCGATGAAGAACGCAGCGAAATGCGATAAGT
	M._megarubescens_N.K.Zeng2989_China_                        TTTCAGCAACGGATCTCTTGGCTCTCGCATCGATGAAGAACGCAGCGAAATGCGATAAGT
	M._megarubescens_HMAS290754_China_                          TTTCAGCAACGGATCTCTTGGCTCTCGCATCGATGAAGAACGCAGCGAAATGCGATAAGT
	M._megarubescens_ZRL2008_Thailand                           TTTCAGCAACGGATCTCTTGGCTCTCGCATCGATGAAGAACGCAGCGAAATGCGATAAGT
	M._arginophaea_JXSB1685_China_                              TTTCAGCAACGGATCTCTTGGCTCTCGCATCGATGAAGAACGCAGCGAAATGCGATAAGT
	M._megarubescens_ZRL2009_Thailand                           TTTCAGCAACGGATCTCTTGGCTCTCGCATCGATGAAGAACGCAGCGAAATGCGATAAGT
	M._megarubescens_ZRL2086_Type_Thailand                      TTTCAGCAACGGATCTCTTGGCTCTCGCATCGATGAAGAACGCAGCGAAATGCGATAAGT
	M._megaspora_HFJAU0712_China_                               TTTCAGCAACGGATCTCTTGGCTCTCGCATCGATGAAGAACGCAGCGAAATGCGATAAGT
	M._megaspora_HFJAU1209_China_                               TTTCAGCAACGGATCTCTTGGCTCTCGCATCGATGAAGAACGCAGCGAAATGCGATAAGT
	M._megaspora_ZRL2051_Thailand                               TTTCAGCAACGGATCTCTTGGCTCTCGCATCGATGAAGAACGCAGCGAAATGCGATAAGT
	M._megaspora_ZRL3068_Thailand                               TTTCAGCAACGGATCTCTTGGCTCTCGCATCGATGAAGAACGCAGCGAAATGCGATAAGT
	M._megaspora_HFJAU1255_China_                               TTTCAGCAACGGATCTCTTGGCTCTCGCATCGATGAAGAACGCAGCGAAATGCGATAAGT
	M._minor_HFJAU2796_China_                                   TTTCAGCAACGGATCTCTTGGCTCTCGCATCGATGAAGAACGCAGCGAAATGCGATAAGT
	M._minor_HFJAU2812_Type_China_                              TTTCAGCAACGGATCTCTTGGCTCTCGCATCGATGAAGAACGCAGCGAAATGCGATAAGT
	M._ovalispora_HFJAU2010_Type_China_                         TTTCAGCAACGGATCTCTTGGCTCTCGCATCGATGAAGAACGCAGCGAAATGCGATAAGT
	M._arginophaea_ZRL2027_Thailand                             TTTCAGCAACGGATCTCTTGGCTCTCGCATCGATGAAGAACGCAGCGAAATGCGATAAGT
	M._ovalispora_HFJAU3179_China_                              TTTCAGCAACGGATCTCTTGGCTCTCGCATCGATGAAGAACGCAGCGAAATGCGATAAGT
	M._pleurocystidiata_ZRL2023_Thailand                        TTTCAGCAACGGATCTCTTGGCTCTCGCATCGATGAAGAACGCAGCGAAATGCGATAAGT
	M._pseudoarginea_HFJAU1715_China_                           TTTCAGCAACGGATCTCTTGGCTCTCGCATCGATGAAGAACGCAGCGAAATGCGATAAGT
	M._pseudoarginea_HFJAU2122_China_                           TTTCAGCAACGGATCTCTTGGCTCTCGCATCGATGAAGAACGCAGCGAAATGCGATAAGT
	M._pseudoarginea_JXSB1681_China_                            TTTCAGCAACGGATCTCTTGGCTCTCGCATCGATGAAGAACGCAGCGAAATGCGATAAGT
	M._pseudoarginea_ZRL3069_Thailand                           TTTCAGCAACGGATCTCTTGGCTCTCGCATCGATGAAGAACGCAGCGAAATGCGATAAGT
	M._pseudoarginea_HFJAU2224_China_                           TTTCAGCAACGGATCTCTTGGCTCTCGCATCGATGAAGAACGCAGCGAAATGCGATAAGT
	M._pseudodelicatula_HFJAU1291_China_                        TTTCAGCAACGGATCTCTTGGCTCTCGCATCGATGAAGAACGCAGCGAAATGCGATAAGT
	M._pseudodelicatula_HFJAU2228_Type_China_                   TTTCAGCAACGGATCTCTTGGCTCTCGCATCGATGAAGAACGCAGCGAAATGCGATAAGT
	M._pseudoglobocystis_HFJAU1556_China_                       TTTCAGCAACGGATCTCTTGGCTCTCGCATCGATGAAGAACGCAGCGAAATGCGATAAGT
	M._arginophaea_ZRL2088_Thailand                             TTTCAGCAACGGATCTCTTGGCTCTCGCATCGATGAAGAACGCAGCGAAATGCGATAAGT
	M._pseudoglobocystis_HFJAU2433_China_                       TTTCAGCAACGGATCTCTTGGCTCTCGCATCGATGAAGAACGCAGCGAAATGCGATAAGT
	M._pseudoglobocystis_GX20172228_China_                      TTTCAGCAACGGATCTCTTGGCTCTCGCATCGATGAAGAACGCAGCGAAATGCGATAAGT
	M._pseudoglobocystis_GX20172236_China_                      TTTCAGCAACGGATCTCTTGGCTCTCGCATCGATGAAGAACGCAGCGAAATGCGATAAGT
	M._pseudoglobocystis_ZRL2013323_China_                      TTTCAGCAACGGATCTCTTGGCTCTCGCATCGATGAAGAACGCAGCGAAATGCGATAAGT
	M._pseudoglobocystis_ZRL2013335_China_                      TTTCAGCAACGGATCTCTTGGCTCTCGCATCGATGAAGAACGCAGCGAAATGCGATAAGT
	M._pseudoglobocystis_ZRL201332_Type_Thailand                TTTCAGCAACGGATCTCTTGGCTCTCGCATCGATGAAGAACGCAGCGAAATGCGATAAGT
	'M. purpureobrunneola MFLUCC17_1343 Type Thailand'          TTTCAGCAACGGATCTCTTGGCTCTCGCATCGATGAAGAACGCAGCGAAATGCGATAAGT
	M._pusillissima_ZRL3047_Type_Thailand                       TTTCAGCAACGGATCTCTTGGCTCTCGCATCGATGAAGAACGCAGCGAAATGCGATAAGT
	M._repanda_AH47613_Togo                                     TTTCAGCAACGGATCTCTTGGCTCTCGCATCGATGAAGAACGCAGCGAAATGCGATAAGT
	M._cf._roseipes_HFJAU2494_China_                            TTTCAGCAACGGATCTCTTGGCTCTCGCATCGATGAAGAACGCAGCGAAATGCGATAAGT


	M._albofelina_LE312536_Type_Vietnam                         AATGTGAATTGCAGAATTCAGTGAATCATCGAATCTTTGAACGCACCTTGCGCTCCTTGG
	M._arginophaea_ZRL2089_Thailand                             AATGTGAATTGCAGAATTCAGTGAATCATCGAATCTTTGAACGCACCTTGCGCTCCTTGG
	M._rubrobrunnescens_K15091208_China                         AATGTGAATTGCAGAATTCAGTGAATCATCGAATCTTTGAACGCACCTTGCGCTCCTTGG
	M._rubrobrunnescens_K16082504_China                         AATGTGAATTGCAGAATTCAGTGAATCATCGAATCTTTGAACGCACCTTGCGCTCCTTGG
	M._rubrobrunnescens_NW1510_Thailand                         AATGTGAATTGCAGAATTCAGTGAATCATCGAATCTTTGAACGCACCTTGCGCTCCTTGG
	M._rubrobrunnescens_NW1522_Thailand                         AATGTGAATTGCAGAATTCAGTGAATCATCGAATCTTTGAACGCACCTTGCGCTCCTTGG
	M._rubrobrunnescens_NW1523_Thailand                         AATGTGAATTGCAGAATTCAGTGAATCATCGAATCTTTGAACGCACCTTGCGCTCCTTGG
	M._rubrobrunnescens_ZRL2094_Thailand                        AATGTGAATTGCAGAATTCAGTGAATCATCGAATCTTTGAACGCACCTTGCGCTCCTTGG
	M._rubrobrunnescens_ZRL2120_Type_Thailand                   AATGTGAATTGCAGAATTCAGTGAATCATCGAATCTTTGAACGCACCTTGCGCTCCTTGG
	M._rubrobrunnescens_ZRL3010_Thailand                        AATGTGAATTGCAGAATTCAGTGAATCATCGAATCTTTGAACGCACCTTGCGCTCCTTGG
	M._rubrobrunnescens_ZRL3048_Thailand                        AATGTGAATTGCAGAATTCAGTGAATCATCGAATCTTTGAACGCACCTTGCGCTCCTTGG
	M._rubrobrunnescens_var._tibiicystis_HMAS290755_China_      AATGTGAATTGCAGAATTCAGTGAATCATCGAATCTTTGAACGCACCTTGCGCTCCTTGG
	M._arginophaea_ZRL2091_Thailand                             AATGTGAATTGCAGAATTCAGTGAATCATCGAATCTTTGAACGCACCTTGCGCTCCTTGG
	M._rubrobrunnescens_var._tibiicystis_ZRL2121_Type_Thailand  AATGTGAATTGCAGAATTCAGTGAATCATCGAATCTTTGAACGCACCTTGCGCTCCTTGG
	M._rufosquarrosa_HFJAU1208_China_                           AATGTGAATTGCAGAATTCAGTGAATCATCGAATCTTTGAACGCACCTTGCGCTCCTTGG
	M._rufosquarrosa_HFJAU1236_Type_China_                      AATGTGAATTGCAGAATTCAGTGAATCATCGAATCTTTGAACGCACCTTGCGCTCCTTGG
	M._subalba_ZRL2080_Thailand                                 AATGTGAATTGCAGAATTCAGTGAATCATCGAATCTTTGAACGCACCTTGCGCTCCTTGG
	M._subarginea_ZRL2052_Thailand                              AATGTGAATTGCAGAATTCAGTGAATCATCGAATCTTTGAACGCACCTTGCGCTCCTTGG
	M._subarginea_ZRL2092_Thailand                              AATGTGAATTGCAGAATTCAGTGAATCATCGAATCTTTGAACGCACCTTGCGCTCCTTGG
	M._subarginea_ZRL3036_Thailand                              AATGTGAATTGCAGAATTCAGTGAATCATCGAATCTTTGAACGCACCTTGCGCTCCTTGG
	M._suthepensis_ZRL3035_Type_Thailand                        ????????????????????????????????????????????????????????????
	M._tenuipes_HFJAU1536_Type_China_                           AATGTGAATTGCAGAATTCAGTGAATCATCGAATCTTTGAACGCACCTTGCGCTCCTTGG
	M._tenuipes_HFJAU3180_China_                                AATGTGAATTGCAGAATTCAGTGAATCATCGAATCTTTGAACGCACCTTGCGCTCCTTGG
	M._arginophaea_ZRL3110_Thailand                             AATGTGAATTGCAGAATTCAGTGAATCATCGAATCTTTGAACGCACCTTGCGCTCCTTGG
	'M. ventricocystidiata SQUH-ATR004 Oman'                    AATGTGAATTGCAGAATTCAGTGAATCATCGAATCTTTGAACGCACCTTGCGCTCCTTGG
	'M. ventricocystidiata SQUH-GOB002 Type Oman'               AATGTGAATTGCAGAATTCAGTGAATCATCGAATCTTTGAACGCACCTTGCGCTCCTTGG
	M._wuyishanensis_HFJAU3048_Type_China_                      AATGTGAATTGCAGAATTCAGTGAATCATCGAATCTTTGAACGCACCTTGCGCTCCTTGG
	M._xanthorubescens_NW1356_Thailand                          AATGTGAATTGCAGAATTCAGTGAATCATCGAATCTTTGAACGCACCTTGCGCTCCTTGG
	M._xanthorubescens_NW1526_Thailand                          AATGTGAATTGCAGAATTCAGTGAATCATCGAATCTTTGAACGCACCTTGCGCTCCTTGG
	M._xanthorubescens_ZRL3083_Thailand                         AATGTGAATTGCAGAATTCAGTGAATCATCGAATCTTTGAACGCACCTTGCGCTCCTTGG
	M._xanthorubescens_ZRL3096_Thailand                         AATGTGAATTGCAGAATTCAGTGAATCATCGAATCTTTGAACGCACCTTGCGCTCCTTGG
	'M. sp. HATFDI4_68 India'                                   AATGTGAATTGCAGAATTCAGTGAATCATCGAATCTTTGAACGCACCTTGCGCTCCTTGG
	M._sp._SV63_India                                           AATGTGAATTGCAGAATTCAGTGAATCATCGAATCTTTGAACGCACCTTGCACTCCTTGG
	'M. sp. LD2021_6_12 China'                                  AATGTGAATTGCAGAATTCAGTGAATCATCGAATCTTTGAACGCACCTTGCGCTCCTTGG
	M._bifida_ZRL2057_Thailand                                  AATGTGAATTGCAGAATTCAGTGAATCATCGAATCTTTGAACGCACCTTGCGCTCCTTGG
	'M. sp. LD2021_6_10 China'                                  AATGTGAATTGCAGAATTCAGTGAATCATCGAATCTTTGAACGCACCTTGCGCTCCTTGG
	'M. sp. HBL2021_6_10 China'                                 AATGTGAATTGCAGAATTCAGTGAATCATCGAATCTTTGAACGCACCTTGCGCTCCTTGG
	M._sp._GX20170214_China_                                    AATGTGAATTGCAGAATTCAGTGAATCATCGAATCTTTGAACGCACCTTGCGCTCCTTGG
	M._sp._GX20170533_China_                                    AATGTGAATTGCAGAATTCAGTGAATCATCGAATCTTTGAACGCACCTTGCGCTCCTTGG
	Agaricus_crassisquamosus_ZRL2012607_Type_China              AATGTGAATTGCAGAATTCAGTGAATCATCGAATCTTTGAACGCACCTTGCGCTCCTTGG
	Agaricus_trisulphuratus_LAPAF7_Togo                         AATGTGAATTGCAGAATTCAGTGAATCATCGAATCTTTGAACGCATCTTGCGCTCCTTGG
	Agaricus_trisulphuratus_ZRL2128_Thailand                    AATGTGAATTGCAGAATTCAGTGAATCATCGAATCTTTGAACGCATCTTGCGCTCCTTGG
	Agaricus_variicystis_LD201234_Type_Thailand                 AATGTGAATTGCAGAATTCAGTGAATCATCGAATCTTTGAACGCATCTTGCGCTCCTTGG
	Hymenagaricus_epipastus_ZRL3045_Thailand                    AATGTGAATTGCAGAATTCAGTGAATCATCGAATCTTTGAACGCACCTTGCGCTCCTTGG
	M._bifida_ZRL2103_Thailand                                  AATGTGAATTGCAGAATTCAGTGAATCATCGAATCTTTGAACGCACCTTGCGCTCCTTGG
	Hymenagaricus_sp._ZRL3103_Thailand                          AATGTGAATTGCAGAATTCAGTGAATCATCGAATCTTTGAACGCAACTTGCGCTCCTTGG
	M._bifida_ZRL3067_Type_Thailand                             AATGTGAATTGCAGAATTCAGTGAATCATCGAATCTTTGAACGCACCTTGCGCTCCTTGG
	M._bifida_ZRL3076_Thailand                                  AATGTGAATTGCAGAATTCAGTGAATCATCGAATCTTTGAACGCACCTTGCGCTCCTTGG
	M._bifida_ecv3638_Thailand                                  AATGTGAATTGCAGAATTCAGTGAATCATCGAATCTTTGAACGCACCTTGCGCTCCTTGG
	M._bifida_HFJAU1348_China_                                  AATGTGAATTGCAGAATTCAGTGAATCATCGAATCTTTGAACGCACCTTGCGCTCCTTGG
	M._bifida_HFJAU2998_China_                                  AATGTGAATTGCAGAATTCAGTGAATCATCGAATCTTTGAACGCACCTTGCGCTCCTTGG
	'M. albella MFLUCC17_1342 Type Thailand'                    AATGTGAATTGCAGAATTCAGTGAATCATCGAATCTTTGAACGCACCTTGCGCTCCTTGG
	M._brunneosquamata_LD201236_Type_Thailand                   AATGTGAATTGCAGAATTCAGTGAATCATCGAATCTTTGAACGCACCTTGCGCTCCTTGG
	'M. cornuta TNS_F_52279 Type Japan'                         AATGTGAATTGCAGAATTCAGTGAATCATCGAATCTTTGAACGCATCTTGCGCTCCTTGG
	M._cortinata_ZRL2129_Thailand                               AATGTGAATTGCAGAATTCAGTGAATCATCGAATCTTTGAACGCACCTTGCGCTCCTTGG
	M._cortinata_HFJAU0713_China_                               AATGTGAATTGCAGAATTCAGTGAATCATCGAATCTTTGAACGCACCTTGCGCTCCTTGG
	M._delicatula_HMAS290752_Type_China_                        AATGTGAATTGCAGAATTCAGTGAATCATCGAATCTTTGAACGCACCTTGCGCTCCTTGG
	M._delicatula_HMAS290753_China_                             AATGTGAATTGCAGAATTCAGTGAATCATCGAATCTTTGAACGCACCTTGCGCTCCTTGG
	M._dentatomarginata_HMAS290760_Type_China_                  AATGTGAATTGCAGAATTCAGTGAATCATCGAATCTTTGAACGCACCTTGCGCTCCTTGG
	M._digitatocystis_HMAS290751_China_                         AATGTGAATTGCAGAATTCAGTGAATCATCGAATCTTTGAACGCACCTTGCGCTCCTTGG
	M._digitatocystis_HMAS290750_Type_China_                    AATGTGAATTGCAGAATTCAGTGAATCATCGAATCTTTGAACGCACCTTGCGCTCCTTGG
	M._digitatocystis_HFJAU1871_China_                          AATGTGAATTGCAGAATTCAGTGAATCATCGAATCTTTGAACGCACCTTGCGCTCCTTGG
	M._albosericea_ZRL3049_Thailand                             AATGTGAATTGCAGAATTCAGTGAATCATCGAATCTTTGAACGCACCTTGCGCTCCTTGG
	M._furfuracea_HFJAU1768_China_                              AATGTGAATTGCAGAATTCAGTGAATCATCGAATCTTTGAACGCACCTTGCGCTCCTTGG
	M._furfuracea_K15091214_China                               AATGTGAATTGCAGAATTCAGTGAATCATCGAATCTTTGAACGCACCTTGCGCTCCTTGG
	M._furfuracea_K15091228_China                               AATGTGAATTGCAGAATTCAGTGAATCATCGAATCTTTGAACGCACCTTGCGCTCCTTGG
	M._furfuracea_GDGM44176_China_                              AATGTGAATTGCAGAATTCAGTGAATCATCGAATCTTTGAACGCACCTTGCGCTCCTTGG
	M._furfuracea_N.K.Zeng2420_China_                           AATGTGAATTGCAGAATTCAGTGAATCATCGAATCTTTGAACGCACCTTGCGCTCCTTGG
	M._furfuracea_ZRL2119_Thailand                              AATGTGAATTGCAGAATTCAGTGAATCATCGAATCTTTGAACGCACCTTGCGCTCCTTGG
	M._furfuracea_ZRL3006_Type_Thailand                         AATGTGAATTGCAGAATTCAGTGAATCATCGAATCTTTGAACGCACCTTGCGCTCCTTGG
	M._furfuracea_HFJAU1570_China_                              AATGTGAATTGCAGAATTCAGTGAATCATCGAATCTTTGAACGCACCTTGCGCTCCTTGG
	M._furfuracea_HFJAU3123_China_                              AATGTGAATTGCAGAATTCAGTGAATCATCGAATCTTTGAACGCACCTTGCGCTCCTTGG
	M._geesterani_AH47609_Thailand                              AATGTGAATTGCAGAATTCAGTGAATCATCGAATCTTTGAACGCACCTTGCGCTCCTTGG
	M._allantoidea_ZRL2038_Type_Thailand                        AATGTGAATTGCAGAATTCAGTGAATCATCGAATCTTTGAACGCACCTTGCGCTCCTTGG
	'M. geesterani E.C. Vellinga 2263(L) The Netherlands'       AATGTGAATTGCAGAATTCAGTGAATCATCGAATCTTTGAACGCACCTTGCGCTCCTTGG
	M._globocystis_HFJAU2709_China_                             AATGTGAATTGCAGAATTCAGTGAATCATCGAATCTTTGAACGCACCTTGCGCTCCTTGG
	M._globocystis_H15060610_China                              AATGTGAATTGCAGAATTCAGTGAATCATCGAATCTTTGAACGCACCTTGCGCTCCTTGG
	M._globocystis_H16091312_China                              AATGTGAATTGCAGAATTCAGTGAATCATCGAATCTTTGAACGCACCTTGCGCTCCTTGG
	M._globocystis_JXSB819_China_                               AATGTGAATTGCAGAATTCAGTGAATCATCGAATCTTTGAACGCACCTTGCGCTCCTTGG
	M._globocystis_K15091213_China                              AATGTGAATTGCAGAATTCAGTGAATCATCGAATCTTTGAACGCACCTTGCGCTCCTTGG
	M._globocystis_K16053117_China                              AATGTGAATTGCAGAATTCAGTGAATCATCGAATCTTTGAACGCACCTTGCGCTCCTTGG
	M._globocystis_ZRL2013465_China                             AATGTGAATTGCAGAATTCAGTGAATCATCGAATCTTTGAACGCACCTTGCGCTCCTTGG
	M._globocystis_MHHNU31093_China_                            AATGTGAATTGCAGAATTCAGTGAATCATCGAATCTTTGAACGCACCTTGCGCTCCTTGG
	M._globocystis_ZRL2015164_China_                            AATGTGAATTGCAGAATTCAGTGAATCATCGAATCTTTGAACGCACCTTGCGCTCCTTGG
	M._arginea_ZRL3090_Thailand                                 ????????????????????????????????????????????????????????????
	M._globocystis_ZRL2015243_China_                            AATGTGAATTGCAGAATTCAGTGAATCATCGAATCTTTGAACGCACCTTGCGCTCCTTGG
	M._globocystis_HNL501440_Laos                               AATGTGAATTGCAGAATTCAGTGAATCATCGAATCTTTGAACGCACCTTGCGCTCCTTGG
	M._globocystis_HNL501777_Laos                               AATGTGAATTGCAGAATTCAGTGAATCATCGAATCTTTGAACGCACCTTGCGCTCCTTGG
	M._globocystis_VDW1278_South_Africa                         AATGTGAATTGCAGAATTCAGTGAATCATCGAATCTTTGAACGCACCTTGCGCTCCTTGG
	M._globocystis_ZRL2049_Thailand                             AATGTGAATTGCAGAATTCAGTGAATCATCGAATCTTTGAACGCACCTTGCGCTCCTTGG
	M._globocystis_ZRL2133_Thailand                             AATGTGAATTGCAGAATTCAGTGAATCATCGAATCTTTGAACGCACCTTGCGCTCCTTGG
	M._globocystis_HFJAU1518_China_                             AATGTGAATTGCAGAATTCAGTGAATCATCGAATCTTTGAACGCACCTTGCGCTCCTTGG
	M._globocystis_ZRL2126_Thailand                             AATGTGAATTGCAGAATTCAGTGAATCATCGAATCTTTGAACGCACCTTGCGCTCCTTGG
	M._globocystis_ZRL3004_Thailand                             AATGTGAATTGCAGAATTCAGTGAATCATCGAATCTTTGAACGCACCTTGCGCTCCTTGG
	M._gracilis_HNL503432_Laos                                  AATGTGAATTGCAGAATTCAGTGAATCATCGAATCTTTGAACGCACCTTGCGCTCCTTGG
	M._arginophaea_GX20170167_China_                            AATGTGAATTGCAGAATTCAGTGAATCATCGAATCTTTGAACGCACCTTGCGCTCCTTGG
	M._gracilis_HNL503436_Laos                                  AATGTGAATTGCAGAATTCAGTGAATCATCGAATCTTTGAACGCACCTTGCGCTCCTTGG
	M._gracilis_NW1343_Thailand                                 AATGTGAATTGCAGAATTCAGTGAATCATCGAATCTTTGAACGCACCTTGCGCTCCTTGG
	M._gracilis_ZRL2041_Thailand                                AATGTGAATTGCAGAATTCAGTGAATCATCGAATCTTTGAACGCACCTTGCGCTCCTTGG
	M._lateritia_var._vinaceipes_HMHNU950_China_                AATGTGAATTGCAGAATTCAGTGAATCATCGAATCTTTGAACGCACCTTGCGCTCCTTGG
	M._lateritia_var._vinaceipes_HMHNU930_China_                AATGTGAATTGCAGAATTCAGTGAATCATCGAATCTTTGAACGCACCTTGCGCTCCTTGG
	M._lateritia_var._vinaceipes_ZRL2073_Type_Thailand          AATGTGAATTGCAGAATTCAGTGAATCATCGAATCTTTGAACGCACCTTGCGCTCCTTGG
	M._lateritia_var._vinaceipes_HFJAU1885_China_               AATGTGAATTGCAGAATTCAGTGAATCATCGAATCTTTGAACGCACCTTGCGCTCCTTGG
	M._megarubescens_N.K.Zeng2989_China_                        AATGTGAATTGCAGAATTCAGTGAATCATCGAATCTTTGAACGCACCTTGCGCTCCTTGG
	M._megarubescens_HMAS290754_China_                          AATGTGAATTGCAGAATTCAGTGAATCATCGAATCTTTGAACGCACCTTGCGCTCCTTGG
	M._megarubescens_ZRL2008_Thailand                           AATGTGAATTGCAGAATTCAGTGAATCATCGAATCTTTGAACGCACCTTGCGCTCCTTGG
	M._arginophaea_JXSB1685_China_                              AATGTGAATTGCAGAATTCAGTGAATCATCGAATCTTTGAACGCACCTTGCGCTCCTTGG
	M._megarubescens_ZRL2009_Thailand                           AATGTGAATTGCAGAATTCAGTGAATCATCGAATCTTTGAACGCACCTTGCGCTCCTTGG
	M._megarubescens_ZRL2086_Type_Thailand                      AATGTGAATTGCAGAATTCAGTGAATCATCGAATCTTTGAACGCACCTTGCGCTCCTTGG
	M._megaspora_HFJAU0712_China_                               AATGTGAATTGCAGAATTCAGTGAATCATCGAATCTTTGAACGCACCTTGCGCTCCTTGG
	M._megaspora_HFJAU1209_China_                               AATGTGAATTGCAGAATTCAGTGAATCATCGAATCTTTGAACGCACCTTGCGCTCCTTGG
	M._megaspora_ZRL2051_Thailand                               AATGTGAATTGCAGAATTCAGTGAATCATCGAATCTTTGAACGCACCTTGCGCTCCTTGG
	M._megaspora_ZRL3068_Thailand                               AATGTGAATTGCAGAATTCAGTGAATCATCGAATCTTTGAACGCACCTTGCGCTCCTTGG
	M._megaspora_HFJAU1255_China_                               AATGTGAATTGCAGAATTCAGTGAATCATCGAATCTTTGAACGCACCTTGCGCTCCTTGG
	M._minor_HFJAU2796_China_                                   AATGTGAATTGCAGAATTCAGTGAATCATCGAATCTTTGAACGCACCTTGCGCTCCTTGG
	M._minor_HFJAU2812_Type_China_                              AATGTGAATTGCAGAATTCAGTGAATCATCGAATCTTTGAACGCACCTTGCGCTCCTTGG
	M._ovalispora_HFJAU2010_Type_China_                         AATGTGAATTGCAGAATTCAGTGAATCATCGAATCTTTGAACGCACCTTGCGCTCCTTGG
	M._arginophaea_ZRL2027_Thailand                             AATGTGAATTGCAGAATTCAGTGAATCATCGAATCTTTGAACGCACCTTGCGCTCCTTGG
	M._ovalispora_HFJAU3179_China_                              AATGTGAATTGCAGAATTCAGTGAATCATCGAATCTTTGAACGCACCTTGCGCTCCTTGG
	M._pleurocystidiata_ZRL2023_Thailand                        AATGTGAATTGCAGAATTCAGTGAATCATCGAATCTTTGAACGCACCTTGCGCTCCTTGG
	M._pseudoarginea_HFJAU1715_China_                           AATGTGAATTGCAGAATTCAGTGAATCATCGAATCTTTGAACGCACCTTGCGCTCCTTGG
	M._pseudoarginea_HFJAU2122_China_                           AATGTGAATTGCAGAATTCAGTGAATCATCGAATCTTTGAACGCACCTTGCGCTCCTTGG
	M._pseudoarginea_JXSB1681_China_                            AATGTGAATTGCAGAATTCAGTGAATCATCGAATCTTTGAACGCACCTTGCGCTCCTTGG
	M._pseudoarginea_ZRL3069_Thailand                           AATGTGAATTGCAGAATTCAGTGAATCATCGAATCTTTGAACGCACCTTGCGCTCCTTGG
	M._pseudoarginea_HFJAU2224_China_                           AATGTGAATTGCAGAATTCAGTGAATCATCGAATCTTTGAACGCACCTTGCGCTCCTTGG
	M._pseudodelicatula_HFJAU1291_China_                        AATGTGAATTGCAGAATTCAGTGAATCATCGAATCTTTGAACGCACCTTGCGCTCCTTGG
	M._pseudodelicatula_HFJAU2228_Type_China_                   AATGTGAATTGCAGAATTCAGTGAATCATCGAATCTTTGAACGCACCTTGCGCTCCTTGG
	M._pseudoglobocystis_HFJAU1556_China_                       AATGTGAATTGCAGAATTCAGTGAATCATCGAATCTTTGAACGCACCTTGCGCTCCTTGG
	M._arginophaea_ZRL2088_Thailand                             AATGTGAATTGCAGAATTCAGTGAATCATCGAATCTTTGAACGCACCTTGCGCTCCTTGG
	M._pseudoglobocystis_HFJAU2433_China_                       AATGTGAATTGCAGAATTCAGTGAATCATCGAATCTTTGAACGCACCTTGCGCTCCTTGG
	M._pseudoglobocystis_GX20172228_China_                      AATGTGAATTGCAGAATTCAGTGAATCATCGAATCTTTGAACGCACCTTGCGCTCCTTGG
	M._pseudoglobocystis_GX20172236_China_                      AATGTGAATTGCAGAATTCAGTGAATCATCGAATCTTTGAACGCACCTTGCGCTCCTTGG
	M._pseudoglobocystis_ZRL2013323_China_                      AATGTGAATTGCAGAATTCAGTGAATCATCGAATCTTTGAACGCACCTTGCGCTCCTTGG
	M._pseudoglobocystis_ZRL2013335_China_                      AATGTGAATTGCAGAATTCAGTGAATCATCGAATCTTTGAACGCACCTTGCGCTCCTTGG
	M._pseudoglobocystis_ZRL201332_Type_Thailand                AATGTGAATTGCAGAATTCAGTGAATCATCGAATCTTTGAACGCACCTTGCGCTCCTTGG
	'M. purpureobrunneola MFLUCC17_1343 Type Thailand'          AATGTGAATTGCAGAATTCAGTGAATCATCGAATCTTTGAACGCACCTTGCGCTCCTTGG
	M._pusillissima_ZRL3047_Type_Thailand                       AATGTGAATTGCAGAATTCAGTGAATCATCGAATCTTTGAACGCACCTTGCGCTCCTTGG
	M._repanda_AH47613_Togo                                     AATGTGAATTGCAGAATTCAGTGAATCATCGAATCTTTGAACGCACCTTGCGCTCCTTGG
	M._cf._roseipes_HFJAU2494_China_                            AATGTGAATTGCAGAATTCAGTGAATCATCGAATCTTTGAACGCACCTTGCGCTCCTTGG


	M._albofelina_LE312536_Type_Vietnam                         ACATTCCGAGGAGCATGCCTGTTTGAGTGTCATTATATTCTCAA--CCCCACCAGC-TTT
	M._arginophaea_ZRL2089_Thailand                             -TATTCCGAGGAGCATGCCTGTTTGAGTGTCATTAAATTCTCAA--CCCCACCAGC-TTT
	M._rubrobrunnescens_K15091208_China                         ACATTCCGAGGAGCATGCCTGTTTGAGTGTCATTATATTCTCAA--CCCCACCAGC-TTT
	M._rubrobrunnescens_K16082504_China                         ACATTCCGAGGAGCATGCCTGTTTGAGTGTCATTATATTCTCAA--CCCCACCAGC-TTT
	M._rubrobrunnescens_NW1510_Thailand                         ACATTCCGAGGAGCATGCCTGTTTGAGTGTCATTATATTCTCAA--CCCCACCAGC-TTT
	M._rubrobrunnescens_NW1522_Thailand                         ACATTCCGAGGAGCATGCCTGTTTGAGTGTCATTATATTCTCAA--CCCCACCAGC-TTT
	M._rubrobrunnescens_NW1523_Thailand                         ACATTCCGAGGAGCATGCCTGTTTGAGTGTCATTATATTCTCAA--CCCCACCAGC-TTT
	M._rubrobrunnescens_ZRL2094_Thailand                        ACATTCCGAGGAGCATGCCTGTTTGAGTGTCATTATATTCTCAA--CCCCACCAGC-TTT
	M._rubrobrunnescens_ZRL2120_Type_Thailand                   ACATTCCGAGGAGCATGCCTGTTTGAGTGTCATTATATTCTCAA--CCCCACCAGC-TTT
	M._rubrobrunnescens_ZRL3010_Thailand                        ACATTCCGAGGAGCATGCCTGTTTGAGTGTCATTATATTCTCAA--CCCCACCAGC-TTT
	M._rubrobrunnescens_ZRL3048_Thailand                        ACATTCCGAGGAGCATGCCTGTTTGAGTGTCATTATATTCTCAA--CCCCACCAGC-TTT
	M._rubrobrunnescens_var._tibiicystis_HMAS290755_China_      ACATTCCGAGGAGCATGCCTGTTTGAGTGTCATTATATTCTCAA--CCCCACCAGC-TTT
	M._arginophaea_ZRL2091_Thailand                             -TATTCCGAGGAGCATGCCTGTTTGAGTGTCATTAAATTCTCAA--CCCCACCAGC-TTT
	M._rubrobrunnescens_var._tibiicystis_ZRL2121_Type_Thailand  ACATTCCGAGGAGCATGCCTGTTTGAGTGTCATTATATTCTCAA--CCCCACCAGC-TTT
	M._rufosquarrosa_HFJAU1208_China_                           ACATTCCGAGGAGCATGCCTGTTTGAGTGTCATTATATTCTCAA--CCCCACTAGC-TTT
	M._rufosquarrosa_HFJAU1236_Type_China_                      ACATTCCGAGGAGCATGCCTGTTTGAGTGTCATTATATTCTCAA--CCCCACTAGC-TTT
	M._subalba_ZRL2080_Thailand                                 CCATTCCGAGGAGCATGCCTGTTTGAGTGTCATTAAATTCTCAA--CCCCACCAGC-TTT
	M._subarginea_ZRL2052_Thailand                              -TATTCCGAGGAGCATGCCTGTTTGAGTGTCATTAACTTCTCAA--CCCCACCAGC-TTT
	M._subarginea_ZRL2092_Thailand                              -TATTCCGAGGAGCATGCCTGTTTGAGTGTCATTAAATTCTCAA--CCCCACCAGC-TTT
	M._subarginea_ZRL3036_Thailand                              -TATTCCGAGGAGCATGCCTGTTTGAGTGTCATTAAATTCTCAA--CCCCACCAGC-TTT
	M._suthepensis_ZRL3035_Type_Thailand                        ????????????????????????????????????????????????????????????
	M._tenuipes_HFJAU1536_Type_China_                           CCATTCCGAGGAGCATGCCTGTTTGAGTGTCATTAAATTCTCAA--CCCCACCAGC-CTT
	M._tenuipes_HFJAU3180_China_                                CCATTCCGAGGAGCATGCCTGTTTGAGTGTCATTAAATTCTCAA--CCCCACCAGC-CTT
	M._arginophaea_ZRL3110_Thailand                             -TATTCCGAGGAGCATGCCTGTTTGAGTGTCATTAAATTCTCAA--CCCCACCAGC-TTT
	'M. ventricocystidiata SQUH-ATR004 Oman'                    ACATTCCGAGGAGCATGCCTGTTTGAGTGTCATTATATTCTCAA--CCCCACCAGC-TTT
	'M. ventricocystidiata SQUH-GOB002 Type Oman'               ACATTCCGAGGAGCATGCCTGTTTGAGTGTCATTATATTCTCAA--CCCCACCAGC-TTT
	M._wuyishanensis_HFJAU3048_Type_China_                      ACATTCCGAGGAGCATGCCTGTTTGAGTGTCATTATATTCTCAA--CCCCACCAGC-TTT
	M._xanthorubescens_NW1356_Thailand                          ACATTCCGAGGAGCATGCCTGTTTGAGTGTCATTAAATTCTCAA--CTCCACCAGC-TTT
	M._xanthorubescens_NW1526_Thailand                          ACATTCCGAGGAGCATGCCTGTTTGAGTGTCATTAAATTCTCAA--CTCCACCAGC-TTT
	M._xanthorubescens_ZRL3083_Thailand                         ACATTCCAAGGAGCATGCCTGTTTGAGTGTCATTAAATTCTCAA--CTCCACCAGC-TTT
	M._xanthorubescens_ZRL3096_Thailand                         ACATTCCGAGGAGCATGCCTGTTTGAGTGTCATTAAATTCTCAA--CTCCACCAGC-TTT
	'M. sp. HATFDI4_68 India'                                   CCATTCCGAGGAGCATGCCTGTTTGAGTGTCACTATATTCTCAA--CCCCACCAGC-TTT
	M._sp._SV63_India                                           ACATTCCGAGGAGCATGCCTGTTTGAGTGTCATTAAATTCTCAA--CTCCACCAGC-TTT
	'M. sp. LD2021_6_12 China'                                  ACATTCCGAGGAGCATGCCTGTTTGAGTGTCATTATATTCTCAA--CCCCACCAGC-TTT
	M._bifida_ZRL2057_Thailand                                  -TATTCCGAGGAGCATGCCTGTTTGAGTGTCATTAAATTCTCAA--CCCCACCAGC-TTT
	'M. sp. LD2021_6_10 China'                                  ACATTCCGAGGAGCATGCCTGTTTGAGTGTCATTATATTCTCAA--CCCCACCAGC-TTT
	'M. sp. HBL2021_6_10 China'                                 ACATTCCGAGGAGCATGCCTGTTTGAGTGTCATTATATTCTCAA--CCCCACCAGC-TTT
	M._sp._GX20170214_China_                                    CCATTCCGAGGAGCATGCCTGTTTGAGTGTCATTAAATTCTCAA--CCCCACCAGC-TTT
	M._sp._GX20170533_China_                                    ACATTCCGAGGAGCATGCCTGTTTGAGTGTCATTATATTCTCAA--CCTCACCAGC-TTT
	Agaricus_crassisquamosus_ZRL2012607_Type_China              -TACTCCGAGGAGCATGCCTGTTTGAGTGTCATTAAATTCTCAA--CTCTCTTATA-CTT
	Agaricus_trisulphuratus_LAPAF7_Togo                         -TATTCCGAGGAGCATGCCTGTTTGAGTGTCATTAAATTCTCAA--CTCTCCAATACTTT
	Agaricus_trisulphuratus_ZRL2128_Thailand                    -TATTCCGAGGAGCATGCCTGTTTGAGTGTCATTAAATTCTCAA--CTCTCCAATA-TTT
	Agaricus_variicystis_LD201234_Type_Thailand                 -TATTCCGAGGAGCATGCCTGTTTGAGTGTCATTAAATTCTCAA--CTCTCTATA--CTT
	Hymenagaricus_epipastus_ZRL3045_Thailand                    -TATTCCGAGGAGCATGCCTGTTTGAGTGTCATTAAATTCTCAA--CCTTTAATCT-CTT
	M._bifida_ZRL2103_Thailand                                  -TATTCCGAGGAGCATGCCTGTTTGAGTGTCATTAAATTCTCAA--CCCCACCAGC-TTT
	Hymenagaricus_sp._ZRL3103_Thailand                          -TATTCCGAGGAGCATGCCTGTTTGAGTGTCATTAAATTCTCAA--CTCTCCAGCA-TTT
	M._bifida_ZRL3067_Type_Thailand                             -TATTCCGAGGAGCATGCCTGTTTGAGTGTCATTAAATTCTCAA--CCCCACCAGC-TTT
	M._bifida_ZRL3076_Thailand                                  -TATTCCGAGGAGCATGCCTGTTTGAGTGTCATTAAATTCTCAA--CCCCACCAGC-TTT
	M._bifida_ecv3638_Thailand                                  -TATTCCGAGGAGCATGCCTGTTTGAGTGTCATTAAATTCTCAA--CCCCACCAGC-TTT
	M._bifida_HFJAU1348_China_                                  -TATTCCGAGGAGCATGCCTGTTTGAGTGTCATTAAATTCTCAA--CCCCACCAGC-TTT
	M._bifida_HFJAU2998_China_                                  -TATTCCGAGGAGCATGCCTGTTTGAGTGTCATTAAATTCTCAA--CCCCACCAGC-TTT
	'M. albella MFLUCC17_1342 Type Thailand'                    CCATTCCGAGGAGCATGCCTGTTTGAGTGTCATTAAATTCTCAA--CCCCACCAGC-TTT
	M._brunneosquamata_LD201236_Type_Thailand                   CCATTCCGAGGAGCATGCCTGTTTGAGTGTCATTATATTCTCAA--CTCCACTAGC-TTT
	'M. cornuta TNS_F_52279 Type Japan'                         -TATTCCGAGGAGCATGCCTGTTTGAGTGTCATTAAATTCTCAA--CTCTCCAATACTTT
	M._cortinata_ZRL2129_Thailand                               ACATTCCGAGGAGCATGCCTGTTTGAGTGTCATTATATTCTCAA--CCCCACTAGC-TTT
	M._cortinata_HFJAU0713_China_                               ACATTCCGAGGAGCATGCCTGTTTGAGTGTCATTATATTCTCAA--CCCCACTAGC-TTT
	M._delicatula_HMAS290752_Type_China_                        CCATTCCGAGGAGCATGCCTGTTTGAGTGTCATTAAATTCTCAA--CCCCACCAGC-TTT
	M._delicatula_HMAS290753_China_                             CCATTCCGAGGAGCATGCCTGTTTGAGTGTCATTAAATTCTCAA--CCCCACCAGC-TTT
	M._dentatomarginata_HMAS290760_Type_China_                  CCATTCCGAGGAGCATGCCTGTTTGAGTGTCATTAAATTCTCAA--CCCCACCAGC-TTT
	M._digitatocystis_HMAS290751_China_                         ACATTCCGAGGAGCATGCCTGTTTGAGTGTCATTATATTCTCAA--CCCCACCAGC-TTT
	M._digitatocystis_HMAS290750_Type_China_                    ACATTCCGAGGAGCATGCCTGTTTGAGTGTCATTATATTCTCAA--CCCCACCAGC-TTT
	M._digitatocystis_HFJAU1871_China_                          ACATTCCGAGGAGCATGCCTGTTTGAGTGTCATTATATTCTCAA--CCCCACCAGC-TTT
	M._albosericea_ZRL3049_Thailand                             CCATTCCGAGGAGCATGCCTGTTTGAGTGTCATTAAATTCTCAA--CCCCACCAGC-TTT
	M._furfuracea_HFJAU1768_China_                              CTATTCCGAGGAGCATGCCTGTTTGAGTGTCATTATATTCTCAA--CTCCACCAGC-TTT
	M._furfuracea_K15091214_China                               CTATTCCGAGGAGCATGCCTGTTTGAGTGTCATTATATTCTCAA--CTCCACCAGC-TTT
	M._furfuracea_K15091228_China                               CTATTCCGAGGAGCATGCCTGTTTGAGTGTCATTATATTCTCAA--CTCCACCAGC-TTT
	M._furfuracea_GDGM44176_China_                              CTATTCCGAGGAGCATGCCTGTTTGAGTGTCATTATATTCTCAA--CTCCACCAGC-TTT
	M._furfuracea_N.K.Zeng2420_China_                           CTATTCCGAGGAGCATGCCTGTTTGAGTGTCATTATATTCTCAA--CTCCACCAGC-TTT
	M._furfuracea_ZRL2119_Thailand                              CTATTCCGAGGAGCATGCCTGTTTGAGTGTCATTATATTCTCAA--CTCCACCAGC-TTT
	M._furfuracea_ZRL3006_Type_Thailand                         CTATTCCGAGGAGCATGCCTGTTTGAGTGTCATTATATTCTCAA--CTCCACCAGC-TTT
	M._furfuracea_HFJAU1570_China_                              CTATTCCGAGGAGCATGCCTGTTTGAGTGTCATTATATTCTCAA--CTCCACCAGC-TTT
	M._furfuracea_HFJAU3123_China_                              CTATTCCGAGGAGCATGCCTGTTTGAGTGTCATTATATTCTCAA--CTCCACCAGC-TTT
	M._geesterani_AH47609_Thailand                              CCATTCCGAGGAGCATGCCTGTTTGAGTGTCATTATATTCTCAACCCCCCACCAGC-TTT
	M._allantoidea_ZRL2038_Type_Thailand                        ACATTCCGAGGAGCATGCCTGTTTGAGTGTCATTAAATTCTCAA--CCCCAGCAGC-TTT
	'M. geesterani E.C. Vellinga 2263(L) The Netherlands'       -CATTCCGAGGAGCATGCCTGTTTGAGTGTCATTATATTCTCAACCCCCCACCAGC-TTT
	M._globocystis_HFJAU2709_China_                             ACATTCCGAGGAGCATGCCTGTTTGAGTGTCATTATATTCTCAA--CCCCACCAGC-TTT
	M._globocystis_H15060610_China                              ACATTCCGAGGAGCATGCCTGTTTGAGTGTCATTATATTCTCAA--CCCCACCAGC-TTT
	M._globocystis_H16091312_China                              ACATTCCGAGGAGCATGCCTGTTTGAGTGTCATTATATTCTCAA--CCCCACCAGC-TTT
	M._globocystis_JXSB819_China_                               ACATTCCGAGGAGCATGCCTGTTTGAGTGTCATTATATTCTCAA--CCCCACCAGC-TTT
	M._globocystis_K15091213_China                              ACATTCCGAGGAGCATGCCTGTTTGAGTGTCATTATATTCTCAA--CCCCACCAGC-TTT
	M._globocystis_K16053117_China                              ACATTCCGAGGAGCATGCCTGTTTGAGTGTCATTATATTCTCAA--CCCCACCAGC-TTT
	M._globocystis_ZRL2013465_China                             ACATTCCGAGGAGCATGCCTGTTTGAGTGTCATTATATTCTCAA--CCCCACCAGC-TTT
	M._globocystis_MHHNU31093_China_                            ACATTCCGAGGAGCATGCCTGTTTGAGTGTCATTATATTCTCAA--CCCCACCAGC-TTT
	M._globocystis_ZRL2015164_China_                            ACATTCCGAGGAGCATGCCTGTTTGAGTGTCATTATATTCTCAA--CCCCACCAGC-TTT
	M._arginea_ZRL3090_Thailand                                 ????????????????????????????????????????????????????????????
	M._globocystis_ZRL2015243_China_                            ACATTCCGAGGAGCATGCCTGTTTGAGTGTCATTATATTCTCAA--CCCCACCAGC-TTT
	M._globocystis_HNL501440_Laos                               ACATTCCGAGGAGCATGCCTGTTTGAGTGTCATTATATTCTCAA--CCCCACCAGC-TTT
	M._globocystis_HNL501777_Laos                               ACATTCCGAGGAGCATGCCTGTTTGAGTGTCATTATATTCTCAA--CCCCACCAGC-TTT
	M._globocystis_VDW1278_South_Africa                         ACATTCCGAGGAGCATGCCTGTTTGAGTGTCATTATATTCTCAA--CCCCACCAGT-TTT
	M._globocystis_ZRL2049_Thailand                             ACATTCCGAGGAGCATGCCTGTTTGAGTGTCATTATATTCTCAA--CCCCACCAGC-TTT
	M._globocystis_ZRL2133_Thailand                             ACATTCCGAGGAGCATGCCTGTTTGAGTGTCATTATATTCTCAA--CCCCACCAGC-TTT
	M._globocystis_HFJAU1518_China_                             ACATTCCGAGGAGCATGCCTGTTTGAGTGTCATTATATTCTCAA--CCCCACCAGC-TTT
	M._globocystis_ZRL2126_Thailand                             ACATTCCGAGGAGCATGCCTGTTTGAGTGTCATTATATTCTCAA--CCCCACCAGC-TTT
	M._globocystis_ZRL3004_Thailand                             ACATTCCGAGGAGCATGCCTGTTTGAGTGTCATTATATTCTCAA--CCCCACCAGC-TTT
	M._gracilis_HNL503432_Laos                                  CCATTCCGAGGAGCATGCCTGTTTGAGTGTCATTAAATTCTCAA--CCCCACCAGT-TTT
	M._arginophaea_GX20170167_China_                            -TATTCCGAGGAGCATGCCTGTTTGAGTGTCATTAAATTCTCAA--CCCCACCAGC-TTT
	M._gracilis_HNL503436_Laos                                  CCATTCCGAGGAGCATGCCTGTTTGAGTGTCATTAAATTCTCAA--CCCCACCAGT-TTT
	M._gracilis_NW1343_Thailand                                 CCATTCCGAGGAGCATGCCTGTTTGAGTGTCATTAAATTCTCAA--CCCCACCAGT-TTT
	M._gracilis_ZRL2041_Thailand                                CCATTCCGAGGAGCATGCCTGTTTGAGTGTCATTAAATTCTCAA--CCCCACCAGT-TTT
	M._lateritia_var._vinaceipes_HMHNU950_China_                CCATTCCGAGGAGCATGCCTGTTTGAGTGTCATTATATTCTCAA--CCCCACCAGC-TTT
	M._lateritia_var._vinaceipes_HMHNU930_China_                CCATTCCGAGGAGCATGCCTGTTTGAGTGTCATTATATTCTCAA--CCCCACCAGC-TTT
	M._lateritia_var._vinaceipes_ZRL2073_Type_Thailand          CTATTCCGAGGAGCATGCCTGTTTGAGTGTCATTATATTCTCAA--CCCCACCAGC-TTT
	M._lateritia_var._vinaceipes_HFJAU1885_China_               CCATTCCGAGGAGCATGCCTGTTTGAGTGTCATTATATTCTCAA--CCCCACCAGC-TTT
	M._megarubescens_N.K.Zeng2989_China_                        ACATTCCGAGGAGCATGCCTGTTTGAGTGTCATTATATTCTCAA--CCCCACCAGC-TCT
	M._megarubescens_HMAS290754_China_                          ACATTCCGAGGAGCATGCCTGTTTGAGTGTCATTATATTCTCAA--CCCCACCAGC-TCT
	M._megarubescens_ZRL2008_Thailand                           ACATTCCGAGGAGCATGCCTGTTTGAGTGTCATTATATTCTCAA--CCCCACCAGC-TCT
	M._arginophaea_JXSB1685_China_                              -TATTCCGAGGAGCATGCCTGTTTGAGTGTCATTAAATTCTCAA--CCCCACCAGC-TTT
	M._megarubescens_ZRL2009_Thailand                           ACATTCCGAGGAGCATGCCTGTTTGAGTGTCATTATATTCTCAA--CCCCACCAGC-TCT
	M._megarubescens_ZRL2086_Type_Thailand                      ACATTCCGAGGAGCATGCCTGTTTGAGTGTCATTATATTCTCAA--CCCCACCAGC-TCT
	M._megaspora_HFJAU0712_China_                               ACATTCCGAGGAGCATGCCTGTTTGAGTGTCATTATATTCTCAA--CTCCACCAGC-TTT
	M._megaspora_HFJAU1209_China_                               ACATTCCGAGGAGCATGCCTGTTTGAGTGTCATTATATTCTCAA--CTCCACCAGC-TTT
	M._megaspora_ZRL2051_Thailand                               ACATTCCGAGGAGCATGCCTGTTTGAGTGTCATTATATTCTCAA--CTCCACCAGC-TTT
	M._megaspora_ZRL3068_Thailand                               ACATTCCGAGGAGCATGCCTGTTTGAGTGTCATTATATTCTCAA--CTCCACCAGC-TTT
	M._megaspora_HFJAU1255_China_                               ACATTCCGAGGAGCATGCCTGTTTGAGTGTCATTATATTCTCAA--CTCCACCAGC-TTT
	M._minor_HFJAU2796_China_                                   CCATTCCGAGGAGCATGCCTGTTTGA??????????????????????????????????
	M._minor_HFJAU2812_Type_China_                              CCATTCCGAGGAGCATGCCTGTTTGAGTGTCATTAAATTCTCAA--CCCCACCAGC-TTT
	M._ovalispora_HFJAU2010_Type_China_                         ACATTCCGAGGAGCATGCCTGTTTGAGTGTCATTAAATTCTCAA--CCCCACTAG-----
	M._arginophaea_ZRL2027_Thailand                             -TATTCCGAGGAGCATGCCTGTTTGAGTGTCATTAAATTCTCAA--CCCCACCAGC-TTT
	M._ovalispora_HFJAU3179_China_                              ACATTCCGAGGAGCATGCCTGTTTGAGTGTCATTAAATTCTCAA--CCCCACTAG-----
	M._pleurocystidiata_ZRL2023_Thailand                        ACATTCCGAGGAGCATGCCTGTTTGAGTGTCATTAAATTCTCAA--CTCCACCAGC-TTT
	M._pseudoarginea_HFJAU1715_China_                           -TATTCTGAGGAGCATGCCTGTTTGAGTGTCATTAAATTCTCAA--CCCCACCAGC-TTT
	M._pseudoarginea_HFJAU2122_China_                           -TATTCCGAGGAGCATGCCTGTTTGAGTGTCATTAAATTCTCAA--CCCCACCAGC-TTT
	M._pseudoarginea_JXSB1681_China_                            -TATTCCGAGGAGCATGCCTGTTTGAGTGTCATTAAATTCTCAA--CCCCACCAGC-TTT
	M._pseudoarginea_ZRL3069_Thailand                           -TATTCCGAGGAGCATGCCTGTTTGAGTGTCATTAAATTCTCAA--CCCCACCAGC-TTT
	M._pseudoarginea_HFJAU2224_China_                           -TATTCCGAGGAGCATGCCTGTTTGAGTGTCATTAAATTCTCAA--CCCCACCAGC-TTT
	M._pseudodelicatula_HFJAU1291_China_                        CTATTCCGAGGAGCATGCCTGTTTGAGTGTCATTAAATTCTCAA--CCCCACCAGC-TTT
	M._pseudodelicatula_HFJAU2228_Type_China_                   CTATTCCGAGGAGCATGCCTGTTTGAGTGTCATTAAATTCTCAA--CCCCACCAGC-TTT
	M._pseudoglobocystis_HFJAU1556_China_                       ACATTCCGAGGAGCATGCCTGTTTGAGTGTCATTATATTCTCAA--TCCCACCAGC-TTT
	M._arginophaea_ZRL2088_Thailand                             -TATTCCGAGGAGCATGCCTGTTTGAGTGTCATTAAATTCTCAA--CCCCACCAGC-TTT
	M._pseudoglobocystis_HFJAU2433_China_                       ACATTCCGAGGAGCATGCCTGTTTGAGTGTCATTATATTCTCAA--TCCCACCAGC-TTT
	M._pseudoglobocystis_GX20172228_China_                      ACATTCCGAGGAGCATGCCTGTTTGAGTGTCATTATATTCTCAA--TCCCACCAGC-TTT
	M._pseudoglobocystis_GX20172236_China_                      ACATTCCGAGGAGCATGCCTGTTTGAGTGTCATTATATTCTCAA--TCCCACCAGC-TTT
	M._pseudoglobocystis_ZRL2013323_China_                      ACATTCCGAGGAGCATGCCTGTTTGAGTGTCATTATATTCTCAA--TCCCACCAGC-TTT
	M._pseudoglobocystis_ZRL2013335_China_                      ACATTCCGAGGAGCATGCCTGTTTGAGTGTCATTATATTCTCAA--TCCCACCAGC-TTT
	M._pseudoglobocystis_ZRL201332_Type_Thailand                ACATTCCGAGGAGCATGCCTGTTTGAGTGTCATTATATTCTCAA--TCCCACCAGC-TTT
	'M. purpureobrunneola MFLUCC17_1343 Type Thailand'          ACATTCCGAGGAGCATGCCTGTTTGAGTGTCATTATATTCTCAA--CCCCACCAGC-TTT
	M._pusillissima_ZRL3047_Type_Thailand                       CCATTCCGAGGAGCATGCCTGTTTGAGTGTCATTAAATTCTCAA--CCCCACCAGC-TTT
	M._repanda_AH47613_Togo                                     ACATTCCGAGGAGCATGCCTGTTTGAGTGTCATTATATTCTCAA--CTCCACCAGC-TTT
	M._cf._roseipes_HFJAU2494_China_                            ACATTCCGAGGAGCATGCCTGTTTGAGTGTCATTATATTCTCAA--CCCCACTAGC-TTT


	M._albofelina_LE312536_Type_Vietnam                         TGTGGCTGGCCATTT-GGGGCTTGGA-TGTGGAGGTTCT-GCTGGCC----------TTG
	M._arginophaea_ZRL2089_Thailand                             TGTGGCTGG-C-CTT-GGGGCTTGGA-TGTGGAGGTTTT-GCTGGCT-------------
	M._rubrobrunnescens_K15091208_China                         TGTGGCTGGCC-ATT-GGGGCTTGGA-TGTGGAGGCTTT-GCTGGCCAA---TACTATT-
	M._rubrobrunnescens_K16082504_China                         TGTGGCTGGCC-ATT-GGGGCTTGGA-TGTGGAGGCTTT-GCTGGCCAA---TACTATT-
	M._rubrobrunnescens_NW1510_Thailand                         TGTGGCTGGCC-ATT-GGGGCTTGGA-TGTGGAGGCTTT-GCTGGCCA----TACTATT-
	M._rubrobrunnescens_NW1522_Thailand                         TGTGGCTGGCC-ATT-GGGGCTTGGA-TGTGGAGGCTTT-GCTGGCCAATACTATATTT-
	M._rubrobrunnescens_NW1523_Thailand                         TGTGGCTGGCC-ATT-GGGGCTTGGA-TGTGGAGGCTTT-GCTGGCCA----TACTATT-
	M._rubrobrunnescens_ZRL2094_Thailand                        TGTGGCTGGCC-ATT-GGGGCTTGGA-TGTGGAGGCTTT-GCTGGCCAATACTATATTT-
	M._rubrobrunnescens_ZRL2120_Type_Thailand                   TGTGGCTGGCC-ATT-GGGGCTTGGA-TGTGGAGGCTTT-GCTGGCCA----TACTATT-
	M._rubrobrunnescens_ZRL3010_Thailand                        TGTGGCTGGCC-ATT-GGGGCTTGGA-TGTGGAGGCTTT-GCTGGCCAATACTATATTT-
	M._rubrobrunnescens_ZRL3048_Thailand                        TGTGGCTGGCC-ATT-GGGGCTTGGA-TGTGGAGGCTTT-GCTGGCCAATACTATATTT-
	M._rubrobrunnescens_var._tibiicystis_HMAS290755_China_      TGTGGCTGGCC-ATT-GGGGCTTGGA-TGTGGAGGCTTT-GCTGGCC------ACTATT-
	M._arginophaea_ZRL2091_Thailand                             TGTGGCTGG-C-CTT-GGGGCTTGGA-TGTGGAGGTTTT-GCTGGCT-------------
	M._rubrobrunnescens_var._tibiicystis_ZRL2121_Type_Thailand  TGTGGCTGGCC-ATT-GGGGCTTGGA-TGTGGAGGCTTT-GCTGGCCAA---TACTGTT-
	M._rufosquarrosa_HFJAU1208_China_                           TGTGGCTAGCC-TTT-GGGGCTTGGA-TGTGGAGGTTTTTGCTGGTC----------TT-
	M._rufosquarrosa_HFJAU1236_Type_China_                      TGTGGCTAGCC-TTT-GGGGCTTGGA-TGTGGAGGTTTTTGCTGGTC----------TT-
	M._subalba_ZRL2080_Thailand                                 TGTGGCTGGC--CTT-GGGGCTTGGA-TGTGGAGGTTTT-GCTGGCT-------------
	M._subarginea_ZRL2052_Thailand                              TGTGGCTGGCC-CTT-GGGGCTTGGA-TGTGGAGGTTTT-GCTGGCT-------------
	M._subarginea_ZRL2092_Thailand                              TGTGGCTGGCC-CTT-GGGGCTTGGA-TGTGGAGGTTTT-GCTGGCT-------------
	M._subarginea_ZRL3036_Thailand                              TGTGGCTGGCC-CTT-GGGGCTTGGA-TGTGGAGGTTTT-GCTGGCT-------------
	M._suthepensis_ZRL3035_Type_Thailand                        ????????????????????????????????????????????????????????????
	M._tenuipes_HFJAU1536_Type_China_                           TGTGGTTGGCC-TTT-GGGGCTTGGA-TGTGGAGG-TTT-GCTGGCT-------------
	M._tenuipes_HFJAU3180_China_                                TGTGGTTGGCC-TTT-GGGGCTTGGA-TGTGGAGG-TTT-GCTGGCT-------------
	M._arginophaea_ZRL3110_Thailand                             TGTGGCTGGCC-CTT-GGGGCTTGGA-TGTGGAGGTTTT-GCTGGCT-------------
	'M. ventricocystidiata SQUH-ATR004 Oman'                    TGTGGCTGGCT-TTT-GGGGCTTGGA-TGTGGAGGTTTTTGCAGGCC----------CT-
	'M. ventricocystidiata SQUH-GOB002 Type Oman'               TGTGGCTGGCT-TTT-GGGGCTTGGA-TGTGGAGGTTTTTGCAGGCC----------CT-
	M._wuyishanensis_HFJAU3048_Type_China_                      TGTGGCTGGCC-CTT-GGGGCTTGGA-TGTGGAGGTTTTTGCTGGCC----------CT-
	M._xanthorubescens_NW1356_Thailand                          TGTGGCTGGCT-CTT-GGAGCTTGGA-TGTGGAGGTTTT-GCTGGCC------TTTTTT-
	M._xanthorubescens_NW1526_Thailand                          TGTGGCTGGCT-CTT-GGAGCTTGGA-TGTGGAGGTTTT-GCTGGCC------TTTTTT-
	M._xanthorubescens_ZRL3083_Thailand                         TGTGGCTGGCT-CTT-GGAGCTTGGA-TGTGGAGGTTTT-GCTGGCC------TTTTTT-
	M._xanthorubescens_ZRL3096_Thailand                         TGTGGCTGGCT-CTT-GGAGCTTGGA-TGTGGAGGTTTT-GCTGGCC------TTTTTT-
	'M. sp. HATFDI4_68 India'                                   TGTGGCTGGCC-CTC-GGGGCTTGGA-TGTGGAGGTTTT-GCTGGCC----------CC-
	M._sp._SV63_India                                           TGTGGCTGGCT-CTT-GGAGCTTGGA-TGTGGAGGTTTT-GCTGGCC---------TTT-
	'M. sp. LD2021_6_12 China'                                  TGTGGCTGGCC-CTT-GGGGCTTGGA-TGTGGAGGTTTT-GCTGGCC----------CC-
	M._bifida_ZRL2057_Thailand                                  TGTGGCTGGCC-CTT-GGGGCTTGGA-TGTGGAGGTTTT-GCTGGCT-------------
	'M. sp. LD2021_6_10 China'                                  TGTGGCTGGCC-CTT-GGGGCTTGGA-TGTGGAGGTTTT-GCTGGCC----------CC-
	'M. sp. HBL2021_6_10 China'                                 TGTGGCTGGCC-CTT-GGGGCTTGGA-TGTGGAGGTTTT-GCTGGCC----------CC-
	M._sp._GX20170214_China_                                    TGTGGCTGGCC-CTT-GGGGCTTGGA-TGTGGAGGTTTT-GCTGGCT-------------
	M._sp._GX20170533_China_                                    TGTGGCTGG-C-CTT-GGGGCTTGGA-TGTGGAGGTTTT-GCTGGCC----------CA-
	Agaricus_crassisquamosus_ZRL2012607_Type_China              TGTTGTAGA---AGG-AGGGCTTGGATTGTGGAGGCTT--GCTGGCCA--------CTT-
	Agaricus_trisulphuratus_LAPAF7_Togo                         TGCGG-TGA---AGG-AGGGCTTGGATTGTGGGGGTGT--GCTGGCCA--------CTT-
	Agaricus_trisulphuratus_ZRL2128_Thailand                    TGCGG-TAA---AGG-AGGGCTTGGATTGTGGGGGTGT--GCTGGCCA--------CTT-
	Agaricus_variicystis_LD201234_Type_Thailand                 TGTTG-TAT---AGT-TGAGCTTGGA-TGTGGGGGTT---GCTGGCCA--------CTT-
	Hymenagaricus_epipastus_ZRL3045_Thailand                    TGTTG-AGG---TTA-TGGGCTTGGATTGTGGAGGTCT--GCTGGT--------------
	M._bifida_ZRL2103_Thailand                                  TGTGGCTGGCC-CTT-GGGGCTTGGA-TGTGGAGGTTTT-GCTGGCT-------------
	Hymenagaricus_sp._ZRL3103_Thailand                          T-TTG-TGC---TGG-AGGGCTTGGATTGTGGGGGTGT--GCTGGCC----------TT-
	M._bifida_ZRL3067_Type_Thailand                             TGTGGCTGGCC-CTT-GGGGCTTGGA-TGTGGAGGTTTT-GCTGGCT-------------
	M._bifida_ZRL3076_Thailand                                  TGTGGCTGGCC-CTT-GGGGCTTGGA-TGTGGAGGTTTT-GCTGGCT-------------
	M._bifida_ecv3638_Thailand                                  TGTGGCTGGCC-CTT-GGGGCTTGGA-TGTGGAGGTTTT-GCTGGCT-------------
	M._bifida_HFJAU1348_China_                                  TGTGGCTGGCC-CTT-GGGGCTTGGA-TGTGGAGGTTTT-GCTGGCT-------------
	M._bifida_HFJAU2998_China_                                  TGTGGCTGGCC-CTT-GGGGCTTGGA-TGTGGAGGTTTT-GCTGGCT-------------
	'M. albella MFLUCC17_1342 Type Thailand'                    TGTGGCTGGCC-CTT-GGGGCTTGGA-TGTGGAGGTTTT-GCTGGCT-------------
	M._brunneosquamata_LD201236_Type_Thailand                   TGCTGCT---------GGAGCTTGGA-TGTGGAGGCTTT-GCTGGCC----------TTT
	'M. cornuta TNS_F_52279 Type Japan'                         TGCGG-TAA---AGG-AGGGCTTGGATTGTGGGGGTGT--GCTGGCCA--------CTT-
	M._cortinata_ZRL2129_Thailand                               TGTGGCTAGTC-TTTKGGGGCTTGGA-TGTGGAGGKTTT-TGCGGGCTA-------TTT-
	M._cortinata_HFJAU0713_China_                               TGTGGCTAGTC-TTT-GGGGCTTGGA-TGTGGAGGTTTT-TGCGGGCTA-------TTT-
	M._delicatula_HMAS290752_Type_China_                        TTTGGCTGGCT-CTT-GGGGCTTGGA-TGTGGAGGTTTT-GCTGGCT-------------
	M._delicatula_HMAS290753_China_                             TTTGGCTGGCT-CTT-GGGGCTTGGA-TGTGGAGGTTTT-GCTGGCT-------------
	M._dentatomarginata_HMAS290760_Type_China_                  TGTGGTTGGTT-CTT-GGGGCTTGGA-TGTGGAGGTTTT-GCTGGCT-------------
	M._digitatocystis_HMAS290751_China_                         TGTGGCTGGTT-TTT-GGGGCTTGGA-TGTGGAGGTTTT-GCCGGCC----------CT-
	M._digitatocystis_HMAS290750_Type_China_                    TGTGGCTGGCT-TTT-GGGGCTTGGA-TGTGGAGGTTTT-GCCGGCC----------CT-
	M._digitatocystis_HFJAU1871_China_                          TGTGGCTGGCT-CTT-GGGGCTTGGA-TGTGGAGGTTTT-GCCGGCC----------CT-
	M._albosericea_ZRL3049_Thailand                             TGTGGCTGGCC-CTT-GGGGCTTGGA-TGTGGAGGTTTT-GCTGGCT-------------
	M._furfuracea_HFJAU1768_China_                              TGTGGCTGGCT-CTT-GGAGATTGGA-TGTGGAGGCTTT-GCTGGCC-------------
	M._furfuracea_K15091214_China                               TGTGGCTGGCT-CTT-GGAGATTGGA-TGTGGAGGCTTT-GCTGGCC-------------
	M._furfuracea_K15091228_China                               TGTGGCTGGCT-CTT-GGAGATTGGA-TGTGGAGGCTTT-GCTGGCC-------------
	M._furfuracea_GDGM44176_China_                              TGTGGCTGGCT-CTT-GGAGATTGGA-TGTGGAGGCTTT-GCTGGCC-------------
	M._furfuracea_N.K.Zeng2420_China_                           TGTGGCTGGCT-CTT-GGAGATTGGA-TGTGGAGGCTTT-GCTGGCC-------------
	M._furfuracea_ZRL2119_Thailand                              TGTGGCTGGCT-CTT-GGAGATTGGA-TGTGGAGGCTTT-GCTGGCC-------------
	M._furfuracea_ZRL3006_Type_Thailand                         TGTGGCTGGCT-CTT-GGAGATTGGA-TGTGGAGGCTTT-GCTGGCC-------------
	M._furfuracea_HFJAU1570_China_                              TGTGGCTGGCT-CTT-GGAGATTGGA-TGTGGAGGCTTT-GCTGGCC-------------
	M._furfuracea_HFJAU3123_China_                              TGTGGCTGGCT-CTT-GGAGATTGGA-TGTGGAGGCTTT-GCTGGCC-------------
	M._geesterani_AH47609_Thailand                              TGTGGCTGGCG-CTTGGGGGCTTGGA-TGTGGAGGTTTTTGCTGGCCAA-----------
	M._allantoidea_ZRL2038_Type_Thailand                        TGTGGCTGGTC-TTT-GGGGCTTGGATTGTGGAGGTTTCTGTTGGCC----------TT-
	'M. geesterani E.C. Vellinga 2263(L) The Netherlands'       TGTGGCTGGCG-CTTGGGGGCTTGGA-TGTGGAGGTTTTTGCTGGCCAA-----------
	M._globocystis_HFJAU2709_China_                             TGTGGCTGGCC-CTT-GGGGCTTGGA-TGTGGAGGTTTT-GCTGGCC----------CA-
	M._globocystis_H15060610_China                              TGTGGCTGGCC-CTT-GGGGCTTGGA-TGTGGAGGTTTT-GCTGGCC----------CC-
	M._globocystis_H16091312_China                              TGTGGCTGGCC-CTT-GGGGCTTGGA-TGTGGAGGTTTT-GCTGGCC----------CC-
	M._globocystis_JXSB819_China_                               TGTGGCTGGCC-CTT-GGGGCTTGGA-TGTGGAGGTTTT-GCTGGCC----------CC-
	M._globocystis_K15091213_China                              TGTGGCTGGCC-CTT-GGGGCTTGGA-TGTGGAGGTTTT-GCTGGCC----------CC-
	M._globocystis_K16053117_China                              TGTGGCTGGCC-CTT-GGGGCTTGGA-TGTGGAGGTTTT-GCTGGCC----------CC-
	M._globocystis_ZRL2013465_China                             TGTGGCTGGCT-CTT-GGGGCTTGGA-TGTGGAGGTTTT-GCTGGCC----------CC-
	M._globocystis_MHHNU31093_China_                            TGTGGCTGGCT-CTT-GGGGCTTGGA-TGTGGAGGTTTT-GCTGGCC----------CC-
	M._globocystis_ZRL2015164_China_                            TGTGGCTGGCT-CTT-GGGGCTTGGA-TGTGGAGGTTTT-GCTGGCC----------CC-
	M._arginea_ZRL3090_Thailand                                 ????????????????????????????????????????????????????????????
	M._globocystis_ZRL2015243_China_                            TGTGGCTGGCT-CTT-GGGGCTTGGA-TGTGGAGGTTTT-GCTGGCC----------CC-
	M._globocystis_HNL501440_Laos                               TGTGGCTGGCT-CTT-GGGGCTTGGA-TGTGGAGGTTTT-GCTGGCC----------CC-
	M._globocystis_HNL501777_Laos                               TGTGGCTGGCT-CTT-GGGGCTTGGA-TGTGGAGGTTTT-GCTGGCC----------CC-
	M._globocystis_VDW1278_South_Africa                         TGTGGCTGGCC-TTT-GGGGCTTGGA-TGTGGAGGTTTT-GCTGGCC----------CT-
	M._globocystis_ZRL2049_Thailand                             TGTGGCTGGCC-CTT-GGGGCTTGGA-TGTGGAGGTTTT-GCTGGCC----------CA-
	M._globocystis_ZRL2133_Thailand                             TGTGGCTGGCC-CTT-GGGGCTTGGA-TGTGGAGGTTTT-GCTGGCC----------CT-
	M._globocystis_HFJAU1518_China_                             TGTGGCTGGCT-CTT-GGGGCTTGGA-TGTGGAGGTTTT-GCTGGCC----------CC-
	M._globocystis_ZRL2126_Thailand                             TGTGGCTGGCT-CTT-GGGGCTTGGA-TGTGGAGGTTTT-GCTGGCC----------CC-
	M._globocystis_ZRL3004_Thailand                             TTTGGCTGGCC-CTT-GGGGCTTGGA-TGTGGAGGTTTT-GCTGGCC----------CC-
	M._gracilis_HNL503432_Laos                                  TGTGACTGGTC-TTT-GGGGCTTGGA-TGTGGAGGTTTT-GCTGGCT-------------
	M._arginophaea_GX20170167_China_                            TGTGGCTGG-C-CTT-GGGGCTTGGA-TGTGGAGGTTTT-GCTGGCT-------------
	M._gracilis_HNL503436_Laos                                  TGTGACTGGTCTTTT-GGGGCTTGGA-TGTGGAGGTTTT-GCTGGCT-------------
	M._gracilis_NW1343_Thailand                                 TGTGACTGGTC-TTT-GGGGCTTGGA-TGTGGAGGTTTT-GCTGGCT-------------
	M._gracilis_ZRL2041_Thailand                                TGTGACTGGTC-TTT-GGGGCTTGGA-TGTGGAGGTTTT-GCTGGCT-------------
	M._lateritia_var._vinaceipes_HMHNU950_China_                TGTGGCTGG-C-CCT-GGGGCTTGGA-TGTGGAGGTTT--GCTGGCC----------CT-
	M._lateritia_var._vinaceipes_HMHNU930_China_                TGTGGCTGG-C-CCT-GGGGCTTGGA-TGTGGAGGTTT--GCTGGCC----------CT-
	M._lateritia_var._vinaceipes_ZRL2073_Type_Thailand          TGTGGCTGGCC-CCT-GGGGCTTGGA-TGTGGAGGTTT--GCTGGCC----------CT-
	M._lateritia_var._vinaceipes_HFJAU1885_China_               TGTGGCTGG-C-CCT-GGGGCTTGGA-TGTGGAGGTTT--GCTGGCC----------CT-
	M._megarubescens_N.K.Zeng2989_China_                        TGTGGTTGGTC-ATT-GGGGCTTGGA-TGTGGAGGTTTT-GCTGGTC----------CT-
	M._megarubescens_HMAS290754_China_                          TGTGGTTGGTC-ATT-GGGGCTTGGA-TGTGGAGGTTTT-GCTGGTC----------CT-
	M._megarubescens_ZRL2008_Thailand                           TGTGGTTGGTC-ATT-GGGGCTTGGA-TGTGGAGGTTTT-GCTGGTC----------CT-
	M._arginophaea_JXSB1685_China_                              TGTGGCTGG-C-CTT-GGGGCTTGGA-TGTGGAGGTTTT-GCTGGCT-------------
	M._megarubescens_ZRL2009_Thailand                           TGTGGTTGGTC-ATT-GGGGCTTGGA-TGTGGAGGTTTT-GCTGGTC----------CT-
	M._megarubescens_ZRL2086_Type_Thailand                      TGTGGTTGGTC-ATT-GGGGCTTGGA-TGTGGAGGTTTT-GCTGGTC----------CT-
	M._megaspora_HFJAU0712_China_                               TGTGGTTGGTT-ACT-GGAGCTTGGA-TGTGGAGGTTTT-GCCGGCC----------TT-
	M._megaspora_HFJAU1209_China_                               TGTGGTTGGTT-ACT-GGAGCTTGGA-TGTGGAGGTTTT-GCCGGCC----------TT-
	M._megaspora_ZRL2051_Thailand                               TGCGGTTGGTT-AAT-GGAGCTTGGA-TGTGGAGGTTTT-GCTGGCC----------TT-
	M._megaspora_ZRL3068_Thailand                               TGTGGTTGGTT-AAT-GGAGCTTGGA-TGTGGAGGTTTT-GCCGGCC----------TT-
	M._megaspora_HFJAU1255_China_                               TGTGGTTGGTT-ACT-GGAGCTTGGA-TGTGGAGGTTTT-GCCGGCC----------TT-
	M._minor_HFJAU2796_China_                                   ????????????????????????????????????????????????????????????
	M._minor_HFJAU2812_Type_China_                              TGTGGCTGGCC-CTT-GGGGCTTGGA-TGTGGAGGTTTT-GCTGGCT-------------
	M._ovalispora_HFJAU2010_Type_China_                         ------------TTT-GGGGCTTGGATTGTGGAGGTATTTGCTGGCC----------TA-
	M._arginophaea_ZRL2027_Thailand                             TGTGGCTGG-C-CTT-GGGGCTTGGA-TGTGGAGGTTTT-GCTGGCT-------------
	M._ovalispora_HFJAU3179_China_                              ------------TTT-GGGGCTTGGATTGTGGAGGTATTTGCTGGCC----------TA-
	M._pleurocystidiata_ZRL2023_Thailand                        TGTGGCTGGCT-CTT-GGAGCTTGGA-TGTGGAGGTTTT-GCTGGCC------TTTTTT-
	M._pseudoarginea_HFJAU1715_China_                           TGTGGCTGGCC-CTT-GGGGCTTGGA-TGTGGAGGTTTT-GCTGGCT-------------
	M._pseudoarginea_HFJAU2122_China_                           TGTGGCTGGCC-CTT-GGGGCTTGGA-TGTGGAGGTTTT-GCTGGCT-------------
	M._pseudoarginea_JXSB1681_China_                            TGTGGCTGGCC-CTT-GGGGCTTGGA-TGTGGAGGTTTT-GCTGGCT-------------
	M._pseudoarginea_ZRL3069_Thailand                           TGTGGCTGGCC-CTT-GGGGCTTGGA-YGTGGAGGTTTT-GCTGGCT-------------
	M._pseudoarginea_HFJAU2224_China_                           TGTGGCTGGCC-CTT-GGGGCTTGGA-TGTGGAGGTTTT-GCTGGCT-------------
	M._pseudodelicatula_HFJAU1291_China_                        TGTGGCTGGCC-CTT-GGGGCTTGGA-TGTGGAGGTTTT-GCTGGCT-------------
	M._pseudodelicatula_HFJAU2228_Type_China_                   TGTGGCTGGCC-CTT-GGGGCTTGGA-TGTGGAGGTTTT-GCTGGCT-------------
	M._pseudoglobocystis_HFJAU1556_China_                       TGTAGCTGGCC-CTT-GGGGCTTGGA-TGTGGAGGTTTTTGCTGGTC---------CTT-
	M._arginophaea_ZRL2088_Thailand                             TGTGGCTGG-C-CTT-GGGGCTTGGA-TGTGGAGGTTTT-GCTGGCT-------------
	M._pseudoglobocystis_HFJAU2433_China_                       TGTAGCTGGCC-CTT-GGGGCTTGGA-TGTGGAGGTTTTTGCTGGTC---------CTT-
	M._pseudoglobocystis_GX20172228_China_                      TGTAGCTGGCC-CTT-GGGGCTTGGA-TGTGGAGGTTTTTGCTGGTC---------CTT-
	M._pseudoglobocystis_GX20172236_China_                      TGTAGCTGGCC-CTT-GGGGCTTGGA-TGTGGAGGTTTTTGCTGGTC---------CTT-
	M._pseudoglobocystis_ZRL2013323_China_                      TGTAGCTGGCC-CTT-GGGGCTTGGA-TGTGGAGGTTTTTGCTGGTC---------CTT-
	M._pseudoglobocystis_ZRL2013335_China_                      TGTAGCTGGCC-CTT-GGGGCTTGGA-TGTGGAGGTTTTTGCTGGTC---------CTT-
	M._pseudoglobocystis_ZRL201332_Type_Thailand                TGTAGCTGGCC-CTT-GGGGCTTGGA-TGTGGAGGTTTTTGCTGGTC---------CTT-
	'M. purpureobrunneola MFLUCC17_1343 Type Thailand'          TGTGGCTGGCC-CTT-GGGGCTTGGA-TGTGGAGGTTTT-GCTGGCC----------CA-
	M._pusillissima_ZRL3047_Type_Thailand                       TGTGGCTGGCG-CTT-GGGGCTTGGA-TGTGGAGGTTTT-GCTGGCT-------------
	M._repanda_AH47613_Togo                                     TGTGGCTGGCT-AAT-GGAGCTTGGA-TGTGGAGGTTTT-GCGGGCC---------TTT-
	M._cf._roseipes_HFJAU2494_China_                            TGTGGCTAGCC-TTT-GGGGCTTGGA-TGTGGAGGTTTTTGCTGGTC----------TT-


	M._albofelina_LE312536_Type_Vietnam                         TATTGGGTCAGCTCCTCTGAAATACATTAGCGGAACC-GTTTGCGATCCGT--CACAGGT
	M._arginophaea_ZRL2089_Thailand                             -GCAAGGTCAGCTCCTCTGAAATGCATTAGCGGAACC-GTTTGCGATCCGT--CACAGGT
	M._rubrobrunnescens_K15091208_China                         --ATTGGTCAGCTCCTCTGAAATGCATTAGCGGAACC-GTCTGCGATCCGT--CACAGGT
	M._rubrobrunnescens_K16082504_China                         --ATTGGTCAGCTCCTCTGAAATGCATTAGCGGAACC-GTCTGCGATCCGT--CACAGGT
	M._rubrobrunnescens_NW1510_Thailand                         --ACTGGTCAGCTCCTCTGAAATGCATTAGCGGAACC-GTCTGCGATCCGT--CACAGGT
	M._rubrobrunnescens_NW1522_Thailand                         --ATTGGTCAGCTCCTCTGAAATGCATTAGCGGAACC-GTCTGCGATCCGT--CACAGGT
	M._rubrobrunnescens_NW1523_Thailand                         --ACTGGTCAGCTCCTCTGAAATGCATTAGCGGAACC-GTCTGCGATCCGT--CACAGGT
	M._rubrobrunnescens_ZRL2094_Thailand                        --ATTGGTCAGCTCCTCTGAAATGCATTAGCGGAACC-GTCTGCGATCCGT--CACAGGT
	M._rubrobrunnescens_ZRL2120_Type_Thailand                   --ACTGGTCAGCTCCTCTGAAATGCATTAGCGGAACC-GTCTGCGATCCGT--CACAGGT
	M._rubrobrunnescens_ZRL3010_Thailand                        --ATTGGTCAGCTCCTCTGAAATGCATTAGCGGAACC-GTCTGCGATCCGT--CACAGGT
	M._rubrobrunnescens_ZRL3048_Thailand                        --ATTGGTCAGCTCCTCTGAAATGCATTAGCGGAACC-GTCTGCGATCCGT--CACAGGT
	M._rubrobrunnescens_var._tibiicystis_HMAS290755_China_      --ACTGGTCAGCTCCTCTGAAATGCATTAGCGGAACC-GTCTGCGATCCGT--CACAGGT
	M._arginophaea_ZRL2091_Thailand                             -GCAAGGTCAGCTCCTCTGAAATGCATTAGCGGAACC-GTTTGCGATCCGT--CACAGGT
	M._rubrobrunnescens_var._tibiicystis_ZRL2121_Type_Thailand  --ATTGGTCAGCTCCTCTGAAATGCATTAGCGGAACC-GTCTGCGATCCGT--CACAGGT
	M._rufosquarrosa_HFJAU1208_China_                           --CTAGATCAGCTCCTCTGAAATGCATTAGCGGAACC-GTTTGCGATCCGT--C-CAGGT
	M._rufosquarrosa_HFJAU1236_Type_China_                      --CTAGATCAGCTCCTCTGAAATGCATTAGCGGAACC-GTTTGCGATCCGT--C-CAGGT
	M._subalba_ZRL2080_Thailand                                 -GCAAGGTCAGCTCCTCTGAAATGCATTAGCGGAACC-GTTTGCGATCCGT--CACAGGT
	M._subarginea_ZRL2052_Thailand                              -GCAAGGTCAGCTCCTCTGAAATGCATTAGCGGAACC-GTTTGCGATCCGT--CACAGGT
	M._subarginea_ZRL2092_Thailand                              -GCAAGGTCAGCTCCTCTGAAATGCATTAGCGGAACC-GTTTGCGATCCGT--CACAGGT
	M._subarginea_ZRL3036_Thailand                              -GCAAGGTCAGCTCCTCTGAAATGCATTAGCGGAACC-GTTTGCGATCCGT--CACAGGT
	M._suthepensis_ZRL3035_Type_Thailand                        ????????????????????????????????????????????????????????????
	M._tenuipes_HFJAU1536_Type_China_                           -GCAAAGTCAGCTCCTCTGAAATACATTAGCGGAACC-GTTTGCGATCCGT--CACAGGT
	M._tenuipes_HFJAU3180_China_                                -GCAAAGTCAGCTCCTCTGAAATACATTAGCGGAACC-GTTTGCGATCCGT--CACAGGT
	M._arginophaea_ZRL3110_Thailand                             -GCAAGGTCAGCTCCTCTGAAATACATTAGCGGAACC-GTTTGCGATCCGT--CACTGGT
	'M. ventricocystidiata SQUH-ATR004 Oman'                    -GCTGGGTCAGCTCCTCTGAAATACATTAGCGGAACC-GTTTGCGATCCGT--CACAGGT
	'M. ventricocystidiata SQUH-GOB002 Type Oman'               -GCTGGGTCAGCTCCTCTGAAATACATTAGCGGAACC-GTTTGCGATCCGT--CACAGGT
	M._wuyishanensis_HFJAU3048_Type_China_                      --CTGGGTCAGCTCCTCTGAAATGCATTAGCGGAACC-GTTTGCGATCCGT--CACAGGT
	M._xanthorubescens_NW1356_Thailand                          --TCTGGTCAGCTCCTCTGAAATACATTAGCGGAACC-GTTTGCGATCCGT--CACAGGT
	M._xanthorubescens_NW1526_Thailand                          --TCTGGTCAGCTCCTCTGAAATACATTAGCGGAACC-GTTTGCGATCCGT--CACAGGT
	M._xanthorubescens_ZRL3083_Thailand                         --TCTGGTCAGCTCCTCTGAAATACATTAGCGGAACC-GTTTGCGATCCGT--CACAGGT
	M._xanthorubescens_ZRL3096_Thailand                         --TCTGGTCAGCTCCTCTGAAATACATTAGCGGAACC-GTTTGCGATCCGT--CACAGGT
	'M. sp. HATFDI4_68 India'                                   -AAAGTGTCAGCTCCTCTGAAATGTATTAGCGGAACC-GTTTGCGATCCGT--CACAGGT
	M._sp._SV63_India                                           --TCTGGTCAGCTCCTCTGAAATACATTAGCGGAACC-GTTTGCGATCCGT--CACAGGT
	'M. sp. LD2021_6_12 China'                                  --AAAGGTCAGCTCCTCTGAAATGTATTAGCGGAACC-GTTTGCGATCCGT--CACAGGT
	M._bifida_ZRL2057_Thailand                                  -GCAAGGTCAGCTCCTCTGAAATGCATTAGCGGAACC-GTTTGCGATCCGT--CACAGGT
	'M. sp. LD2021_6_10 China'                                  --AAAGGTCAGCTCCTCTGAAATGTATTAGCGGAACC-GTTTGCGATCCGT--CACAGGT
	'M. sp. HBL2021_6_10 China'                                 --AAAGGTCAGCTCCTCTGAAATGTATTAGCGGAACC-GTTTGCGATCCGT--CACAGGT
	M._sp._GX20170214_China_                                    -GCAAGGTCAGCTCCTCTGAAATGCATTAGCGGAACC-GTTTGCGATCCGT--CACAGGT
	M._sp._GX20170533_China_                                    --CAAGGTCAGCTCCTCTGAAATGTATTAGCGGAACC-GTTTGCGATCCGT--CACAGGT
	Agaricus_crassisquamosus_ZRL2012607_Type_China              GTTGAGGTCAGCTCCTCTGAAATGCATTAGCGGAACT-GTTTGCGATCTGC--CACAAGT
	Agaricus_trisulphuratus_LAPAF7_Togo                         TGTGAGGCCAGCTCCTCTGAAATGCATTAGCGGAACC-GTTTGCGATCTGC--CACAAGT
	Agaricus_trisulphuratus_ZRL2128_Thailand                    TGTGAGGCCAGCTCCCCTGAAATGCATTAGCGGAACC-GTTTGCGATCTGC--CACAAGT
	Agaricus_variicystis_LD201234_Type_Thailand                 RCTGCGGTCAGCTCTCCTGAAATGCATTAGCGGAACC-GTTTGCGATCTGC--CACAAGT
	Hymenagaricus_epipastus_ZRL3045_Thailand                    --GAAGATCAGCTCCTCTGAAATGCATTAGCGGAACC-GTTTGCGATCTGC--CACAAGT
	M._bifida_ZRL2103_Thailand                                  -GCAAGGTCAGCTCCTCTGAAATGCATTAGCGGAACC-GTTTGCGATCCGT--CACAGGT
	Hymenagaricus_sp._ZRL3103_Thailand                          AACAAGGTCGGCTCCTCTGAAATGCATTAGCGGAACC-GTTTGCGATCTGC--CACAAGT
	M._bifida_ZRL3067_Type_Thailand                             -GCAAGGTCAGCTCCTCTGAAATGCATTAGCGGAACC-GTTTGCGATCCGT--CACAGGT
	M._bifida_ZRL3076_Thailand                                  -GCAAGGTCAGCTCCTCTGAAATGCATTAGCGGAACC-GTTTGCGATCCGT--CACAGGT
	M._bifida_ecv3638_Thailand                                  -GCAAGGTCAGCTCCTCTGAAATGCATTAGCGGAACC-GTTTGCGATCCGT--CACAGGT
	M._bifida_HFJAU1348_China_                                  -GCAAGGTCAGCTCCTCTGAAATGCATTAGCGGAACC-GTTTGCGATCCGT--CACAGGT
	M._bifida_HFJAU2998_China_                                  -GCAAGGTCAGCTCCTCTGAAATGCA??????????????????????????????????
	'M. albella MFLUCC17_1342 Type Thailand'                    -GCAAAGTCAGCTCCTCTGAAATACATTAGCGGAACC-GTTTGCGATCCGT--CACAGGT
	M._brunneosquamata_LD201236_Type_Thailand                   TGTAAGGTCAGCTCCTCTGAAATGCATTAGCGGAACCGGTTTGCGATCCGT--CACAGGT
	'M. cornuta TNS_F_52279 Type Japan'                         TGTGAGGCCAGCTCCTCTGAAATGCATTAGCGGAACC-GTTTGCGATCTGC--CACAAGT
	M._cortinata_ZRL2129_Thailand                               --TCTGGTCAGCTCCTCTGAAATGTATTAGCGGAACC-GTTTGCGATCCGT--CACAGGT
	M._cortinata_HFJAU0713_China_                               --TCTGGTCAGCTCCTCTGAAATGTATTAGCGGAACC-GTTTGCGATCCGT--CACAGGT
	M._delicatula_HMAS290752_Type_China_                        -GCAAGGTCAGCTCCTCTGAAATGCATTAGCGGAACC-GTTTGCGATCCGT--CACAGGT
	M._delicatula_HMAS290753_China_                             -GCAAGGTCAGCTCCTCTGAAATGCATTAGCGGAACC-GTTTGCGATCCGT--CACAGGT
	M._dentatomarginata_HMAS290760_Type_China_                  -GCAAGGTCAGCTCCTCTGAAATGCATTAGCGGAACC-GTTTGCGATCCGT--CACAGGT
	M._digitatocystis_HMAS290751_China_                         --AAAGGTCAGCTCCTCTGAAATGTATTAGCGGAACC-GTTTGCGATCCGT--CACAGGT
	M._digitatocystis_HMAS290750_Type_China_                    --AAAGGTCAGCTCCTCTGAAATGTATTAGCGGAACC-GTTTGCGATCCGT--CACAGGT
	M._digitatocystis_HFJAU1871_China_                          --AAAGGTCAGCTCCTCTGAAATGTATTAGCGGAACC-GTTTGCGATCCGT--CACAGGT
	M._albosericea_ZRL3049_Thailand                             -GCAAGGTCAGCTCCTCTGAAATGCATTAGCGGAACC-GTTTGCGATCCGT--CACAGGT
	M._furfuracea_HFJAU1768_China_                              --CTTGGTCAGCTCCTCTGAAATACATTAGCGGAACC-GTTTGCGATCCGT--CACAGGT
	M._furfuracea_K15091214_China                               --CTTGGTCAGCTCCTCTGAAATACATTAGCGGAACC-GTTTGCGATCCGT--CACAGGT
	M._furfuracea_K15091228_China                               --CTTGGTCAGCTCCTCTGAAATACATTAGCGGAACC-GTTTGCGATCCGT--CACAGGT
	M._furfuracea_GDGM44176_China_                              --CTTGGTCAGCTCCTCTGAAATACATTAGCGGAACC-GTTTGCGATCCGT--CACAGGT
	M._furfuracea_N.K.Zeng2420_China_                           --CTTGGTCAGCTCCTCTGAAATACATTAGCGGAACC-GTTTGCGATCCGT--CACAGGT
	M._furfuracea_ZRL2119_Thailand                              --CTTGGTCAGCTCCTCTGAAATACATTAGCGGAACC-GTTTGCGATCCGT--CACAGGT
	M._furfuracea_ZRL3006_Type_Thailand                         --CTTGGTCAGCTCCTCTGAAATACATTAGCGGAACC-GTTTGCGATCCGT--CACAGGT
	M._furfuracea_HFJAU1570_China_                              --CTTGGTCAGCTCCTCTGAAATACATTAGCGGAACC-GTTTGCGATCCGT--CACAGGT
	M._furfuracea_HFJAU3123_China_                              --CTTGGTCAGCTCCTCTGAAATACATTAGCGGAACC-GTTTGCGATCCGT--CACAGGT
	M._geesterani_AH47609_Thailand                              -GTAAAGTCAGCTCCTCTGAAATGCATCAGCGGAACC-GTTTGCGATCCGT--CACAGGT
	M._allantoidea_ZRL2038_Type_Thailand                        TGAAAGGTCAGCTCCTCTTAAATGCATTAGCGGAACC-GTTTGTGATCCGT--CACAGGT
	'M. geesterani E.C. Vellinga 2263(L) The Netherlands'       -GTAAAGTCAGCTCCTCTGAAATGCATCAGCGGAACC-GTTTGCGATCCGT--CACAGGT
	M._globocystis_HFJAU2709_China_                             --CAAGGTCAGCTCCTCTGAAATGTATTAGCGGAACC-GTTTGCGATCCGT--CACAGGT
	M._globocystis_H15060610_China                              --AAAGGTCAGCTCCTCTGAAATGTATTAGCGGAACC-GTTTGCGATCCGT--CACAGGT
	M._globocystis_H16091312_China                              --AAAGGTCAGCTCCTCTGAAATGTATTAGCGGAACC-GTTTGCGATCCGT--CACAGGT
	M._globocystis_JXSB819_China_                               --AAAGGTCAGCTCCTCTGAAATGTATTAGCGGAACC-GTTTGCGATCCGT--CACAGGT
	M._globocystis_K15091213_China                              --AAAGGTCAGCTCCTCTGAAATGTATTAGCGGAACC-GTTTGCGATCCGT--CACAGGT
	M._globocystis_K16053117_China                              --AAAGGTCAGCTCCTCTGAAATGTATTAGCGGAACC-GTTTGCGATCCGT--CACAGGT
	M._globocystis_ZRL2013465_China                             --AAAGGTCAGCTCCTCTGAAATGTATTAGCGGAACC-ATTTGCGATCCGT--CACAGGT
	M._globocystis_MHHNU31093_China_                            AAAAAGGTCAGCTCCTCTGAAATGTATTAGCGGAACC-GTTTGCGATCCGT--CACAGGT
	M._globocystis_ZRL2015164_China_                            --AAAGGTCAGCTCCTCTGAAATGTATTAGCGGAACC-GTTTGCGATCCGT--CACAGGT
	M._arginea_ZRL3090_Thailand                                 ????????????????????????????????????????????????????????????
	M._globocystis_ZRL2015243_China_                            --AAAGGTCAGCTCCTCTGAAATGTATTAGCGGAACC-GTTTGCGATCCGT--CACAGGT
	M._globocystis_HNL501440_Laos                               --AAAGGTCAGCTCCTCTGAAATGTATTAGCGGAACC-GTTTGCGATCCGT--CACAGGT
	M._globocystis_HNL501777_Laos                               --AAAGGTCAGCTCCTCTGAAATGTATTAGCGGAACC-GTTTGCGATCCGT--CACAGGT
	M._globocystis_VDW1278_South_Africa                         --AAAGGTCAGCTCCTCTGAAATGTATTAGCGGAACC-GTTTGCGATCCGT--CACAGGT
	M._globocystis_ZRL2049_Thailand                             --CAAGGTCAGCTCCTCTGAAATGTATTAGCGGAACC-GTTTGCGATCCGT--CACAGGT
	M._globocystis_ZRL2133_Thailand                             --AAAGGTCAGCTCCTCTGAAATGTATTAGCGGAACC-GTTTGCGATCCGT--CACAGGT
	M._globocystis_HFJAU1518_China_                             --AAAGGTCAGCTCCTCTGAAATGTATTAGCGGAACC-GTTTGCGATCCGT--CACAGGT
	M._globocystis_ZRL2126_Thailand                             --AAAGGTCAGCTCCTCTGAAATGTATTAGCGGAACC-GTTTGCGATCCGT--CACAGGT
	M._globocystis_ZRL3004_Thailand                             --AAAGGTCAGCTCCTCTGAAATGTATTAGCGGAACC-GTTTGCGATCCGT--CACAGGT
	M._gracilis_HNL503432_Laos                                  -GCAAGGTCAGCTCCTCTGAAATGTATTAGCGGAACC-GTTTGCGATCCGT--CACAGGT
	M._arginophaea_GX20170167_China_                            -GCAAGGTCAGCTCCTCTGAAATGCATTAGCGGAACC-GTTTGCGATCCGT--CACAGGT
	M._gracilis_HNL503436_Laos                                  -GCAAGGTCAGCTCCTCTGAAATGTATTAGCGGAACC-GTTTGCGATCCGT--CACAGGT
	M._gracilis_NW1343_Thailand                                 -GCAAGGTCAGCTCCTCTGAAATGTATTAGCGGAACC-GTTTGCGATCCGT--CACAGGT
	M._gracilis_ZRL2041_Thailand                                -GCAAGGTCAGCTCCTCTGAAATGTATTAGCGGAACC-GTTTGCGATCCGT--CACAGGT
	M._lateritia_var._vinaceipes_HMHNU950_China_                -CTGGGGTCAGCTCCTCTGAAATACATTAGCGGAACC-GTTTGCGATCCGT--CACAGGT
	M._lateritia_var._vinaceipes_HMHNU930_China_                -CTGGGGTCAGCTCCTCTGAAATACATTAGCGGAACC-GTTTGCGATCCGT--CACAGGT
	M._lateritia_var._vinaceipes_ZRL2073_Type_Thailand          -CTGGGGTCAGCTCCTCTGAAATACATTAGCGGAACC-GTTTGCGATCCGT--CACAGGT
	M._lateritia_var._vinaceipes_HFJAU1885_China_               -CTGGGGTCAGCTCCTCTGAAATACATTAGCGGAACC-GTTTGCGATCCGT--CACAGGT
	M._megarubescens_N.K.Zeng2989_China_                        --AAAGATCAGCTCCTCTGAAATGTATTAGCGGAACC-GTTTGCGATCCGT--CACAGGT
	M._megarubescens_HMAS290754_China_                          --AAAGATCAGCTCCTCTGAAATGTATTAGCGGAACC-GTTTGCGATCCGT--CACAGGT
	M._megarubescens_ZRL2008_Thailand                           --AAAGATCAGCTCCTCTGAAATGTATTAGCGGAACC-GTTTGCGATCCGT--CACAGGT
	M._arginophaea_JXSB1685_China_                              -GCAAGGTCAGCTCCTCTGAAATGCATTAGCGGAACC-GTTTGCGATCCGT--CACAGGT
	M._megarubescens_ZRL2009_Thailand                           --AAAGATCAGCTCCTCTGAAATGTATTAGCGGAACC-GTTTGCGATCCGT--CACAGGT
	M._megarubescens_ZRL2086_Type_Thailand                      --AAAGATCAGCTCCTCTGAAATGTATTAGCGGAACC-GTTTGCGATCCGT--CACAGGT
	M._megaspora_HFJAU0712_China_                               --TGTGGTCAGCTCCTCTGAAATACATTAGCGGAACC-GTTTGCGATCCGT--CACAGGT
	M._megaspora_HFJAU1209_China_                               --TGTGGTCAGCTCCTCTGAAATACATTAGCGGAACC-GTTTGCGATCCGT--CACAGGT
	M._megaspora_ZRL2051_Thailand                               --TGTGGTCAGCTCCTCTGAAATACATTAGCGGAACC-GTTTGCGATCCGT--CACAGGT
	M._megaspora_ZRL3068_Thailand                               --TGTGGTCAGCTCCTCTGAAATACATTAGCGGAACC-GTTTGCGATCCGT--CACAGGT
	M._megaspora_HFJAU1255_China_                               --TGTGGTCAGCTCCTCTGAAATACATTAGCGGAACC-GTTTGCGATCCGT--CACAGGT
	M._minor_HFJAU2796_China_                                   ????????????????????????????????????????????????????????????
	M._minor_HFJAU2812_Type_China_                              -GCAAGGTCAGCTCCTCTGAAATGCATTAGCGGAACC-GTTTGCGATCCGT--CACAGGT
	M._ovalispora_HFJAU2010_Type_China_                         -TAAAGGTCAGCTCCTCTTAAATGCATTAGCGGAACC-GTTTGTGATCCGTCACACAGGT
	M._arginophaea_ZRL2027_Thailand                             -GCAAGGTCAGCTCCTCTGAAATGCATTAGCGGAACC-GTTTGCGATCCGT--CACAGGT
	M._ovalispora_HFJAU3179_China_                              -TAAAGGTCAGCTCCTCTTAAATGCATTAGCGGAACC-GTTTGTGATCCGTCACACAGGT
	M._pleurocystidiata_ZRL2023_Thailand                        --TCTGGTCAGCTCCTCTGAAATACATTAGCGGAACC-GTTTGCGATCCGT--CACAGGT
	M._pseudoarginea_HFJAU1715_China_                           -GTAAGGTCAGCTCCTCTGAAATGCATTAGCGGAACC-GTTTGCGATCCGT--CACAGGT
	M._pseudoarginea_HFJAU2122_China_                           -GTAAGGTCAGCTCCTCTGAAATGCATTAGCGGAACC-GTTTGCGATCCGT--CACAGGT
	M._pseudoarginea_JXSB1681_China_                            -GTAAGGTCAGCTCCTCTGAAATGCATTAGCGGAACC-GTTTGCGATCCGT--CACAGGT
	M._pseudoarginea_ZRL3069_Thailand                           -GTAAGGTCAGCTCCTCTGAAATGCATTAGCGGAACC-GTTTGCGATCCGT--CACAGGT
	M._pseudoarginea_HFJAU2224_China_                           -GTAAGGTCAGCTCCTCTGAAATGCATTAGCGGAACC-GTTTGCGATCCGT--CACAGGT
	M._pseudodelicatula_HFJAU1291_China_                        -GCAAGGTCAGCTCCTCTGAAATGCATTAGCGGAACC-GTTTGCGATCCGT--CACAGGT
	M._pseudodelicatula_HFJAU2228_Type_China_                   -GCAAGGTCAGCTCCTCTGAAATGCATTAGCGGAACC-GTTTGCGATCCGT--CACAGGT
	M._pseudoglobocystis_HFJAU1556_China_                       --AAAGATCAGCTCCTCTGAAATGTATTAGCGGAACC-GTTTGCGATCCGT--CACAGGT
	M._arginophaea_ZRL2088_Thailand                             -GCAAGGTCAGCTCCTCTGAAATGCATTAGCGGAACC-GTTTGCGATCCGT--CACAGGT
	M._pseudoglobocystis_HFJAU2433_China_                       --AAAGATCAGCTCCTCTGAAATGTATTAGCGGAACC-GTTTGCGATCCGT--CACAGGT
	M._pseudoglobocystis_GX20172228_China_                      --AAAGATCAGCTCCTCTGAAATGTATTAGCGGAACC-GTTTGCGATCCGT--CACAGGT
	M._pseudoglobocystis_GX20172236_China_                      --AAAGATCAGCTCCTCTGAAATGTATTAGCGGAACC-GTTTGCGATCCGT--CACAGGT
	M._pseudoglobocystis_ZRL2013323_China_                      --AAAGATCAGCTCCTCTGAAATGTATTAGCGGAACC-GTTTGCGATCCGT--CACAGGT
	M._pseudoglobocystis_ZRL2013335_China_                      --AAAGATCAGCTCCTCTGAAATGTATTAGCGGAACC-GTTTGCGATCCGT--CACAGGT
	M._pseudoglobocystis_ZRL201332_Type_Thailand                --AAAGATCAGCTCCTCTGAAATGTATTAGCGGAACC-GTTTGCGATCCGT--CACAGGT
	'M. purpureobrunneola MFLUCC17_1343 Type Thailand'          --AAAGGTCAGCTCCTCTGAAATATATTAGCGGAACC-GTTTGCGATCCGT--CACAGGT
	M._pusillissima_ZRL3047_Type_Thailand                       -GCAAGGCCAGCTCCTCTGAAATGCATTAGCGGAACC-GTTTGCGATCCGT--CACAGGT
	M._repanda_AH47613_Togo                                     --TGTGGTCAGCTCCTCTGAAATGCATTAGCGGAACC-RTTTGCGATCCGT--CACAGGT
	M._cf._roseipes_HFJAU2494_China_                            --CTAGATCAGCTCCTCTGAAATGCATTAGCGGAACC-GGTTGCGATCTGT--C-CAGGT


	M._albofelina_LE312536_Type_Vietnam                         GTGAT-AATTATCTACG-C---CA--GTGGGTTGCTTTCTGTC-TGTTCAGCTTATAACC
	M._arginophaea_ZRL2089_Thailand                             GTGAT-AATTATCTACGCC---TA--GTGGGTTGCTTTCTGTT-TGTTCAGCTTATAATC
	M._rubrobrunnescens_K15091208_China                         GTGAT-AATTATCTACG-C---CA--GTGGGTTGCTTTCTGTATTGTTCAGCTCATAACC
	M._rubrobrunnescens_K16082504_China                         GTGAT-AATTATCTACG-C---CA--GTGGGTTGCTTTCTGTATTGTTCAGCTCATAA??
	M._rubrobrunnescens_NW1510_Thailand                         GTGAT-AATTATCTACG-C---CA--GTGGGTTGCTTTCTGTATTGTTCAGCTCATAACC
	M._rubrobrunnescens_NW1522_Thailand                         GTGAT-AATTATCTACG-C---CA--GTGGGTTGCT????????????????????????
	M._rubrobrunnescens_NW1523_Thailand                         GTGAT-AATTATCTACG-C---CA--GTGGGTTGCTTTCTGTATTGTTCAGCTCATAACC
	M._rubrobrunnescens_ZRL2094_Thailand                        GTGAT-AATTATCTACG-C---CA--GTGGGTTGCTTTCTGTATTGTTCAGCTCATAACC
	M._rubrobrunnescens_ZRL2120_Type_Thailand                   GTGAT-AATTATCTACG-C---CA--GTGGGTTGCTTTCTGTATTGTTCAGCTCATAACC
	M._rubrobrunnescens_ZRL3010_Thailand                        GTGAT-AATTATCTACG-C---CA--GTGGGTTGCTTTCTGTATTGTTCAGCTCATAACC
	M._rubrobrunnescens_ZRL3048_Thailand                        GTGAT-AATTATCTACG-C---CA--GTGGGTTGCTTTCCGTATTGTTCAGCTCATAACT
	M._rubrobrunnescens_var._tibiicystis_HMAS290755_China_      GTGAT-AATTATCTACG-C---CA--GTGGGTTGCTTTCTGTATTGTTCAGCTCATAACC
	M._arginophaea_ZRL2091_Thailand                             GTGAT-AATTATCTACGCC---TA--GTGGGTTGCTTTCTGTC-TGTTCAGCTTATAATC
	M._rubrobrunnescens_var._tibiicystis_ZRL2121_Type_Thailand  GTGAT-AATTATCTACG-C---CA--GTGGGTTGCTTTCTGTATTGTTCAGCTCATAACC
	M._rufosquarrosa_HFJAU1208_China_                           GTGAT-AATTATCTACGCCT-ACA--AAGGGTTGCTCTCTGTA-TGTTCAGCTCATAATA
	M._rufosquarrosa_HFJAU1236_Type_China_                      GTGAT-AATTATCTACGCCT-ACA--AAGGGTTGCTCTCTGTA-TGTTCAGCTCATAATA
	M._subalba_ZRL2080_Thailand                                 GTGAT-AATTATCTATGCC---TA--GTGGGTTGCTTTCTGTCTTGTTCAGCTTATAATC
	M._subarginea_ZRL2052_Thailand                              GTGAT-AATTATCTACGCC---TA--GTGGGTTGCTTTCTGTC-TGTTCAGCTTATAATC
	M._subarginea_ZRL2092_Thailand                              GTGAT-AATTATCTACGCC---TA--GTGGGTTGCTTTCTGTC-TGTTCAGCTTATAATC
	M._subarginea_ZRL3036_Thailand                              GTGAT-AATTATCTACGCC---TA--GTGGGTTGCTTTCTGTC-TGTTCAGCTTATAATC
	M._suthepensis_ZRL3035_Type_Thailand                        ????????????????????????????????????????????????????????????
	M._tenuipes_HFJAU1536_Type_China_                           GTGAT-AATTATCTACGCC---TA--CTGGGTTGCTTTCTGTCTTGTTCAGCTTATAATC
	M._tenuipes_HFJAU3180_China_                                GTGAT-AATTATCTACGCC---TA--CTGGGTTGCTTTCTGTCTTGTTCAGCTTATAATC
	M._arginophaea_ZRL3110_Thailand                             GTGAT-AATTATCTACGCC---AA--GTGGGTTGCTTTCCGTC-T?TTCAGCTTATAATC
	'M. ventricocystidiata SQUH-ATR004 Oman'                    GTGAT-AATTATCTACG-C---CA--GTGGGTTGCTTTCTGTC-TGTTCAGCTTATAACT
	'M. ventricocystidiata SQUH-GOB002 Type Oman'               GTGAT-AATTATCTACG-C---CA--GTGGGTTGCTTTCTGTC-TGTTCAGCTTATAACT
	M._wuyishanensis_HFJAU3048_Type_China_                      GTGAT-AATTATCTACG-C---CA--GTGGGTTGCTTTCTGTC-TGTTCAGCTCATAATT
	M._xanthorubescens_NW1356_Thailand                          GTGAT-AATTATCTACATC---TA--GTGGGTTGCTTTCTGTC-TGTTCAGCTCATAACT
	M._xanthorubescens_NW1526_Thailand                          GTGAT-AATTATCTACATC---TA--GTGGGTTGCTTTCTGTC-TGTTCAGCTCATAACT
	M._xanthorubescens_ZRL3083_Thailand                         GTGAT-AATTATCTACATC---TA--GTGGGTTGCTTTCTGTC-TGTTCAGCTCATAACT
	M._xanthorubescens_ZRL3096_Thailand                         GTGAT-AATTATCTACATC---TA--GTGGGTTGCTTTCTGTC-TGTTCAGCTCATAACT
	'M. sp. HATFDI4_68 India'                                   GTGAT-AATTATCTACG-C---CA--GTGGGTTGCTTAATGTC-TGTTCAGCTCATAATT
	M._sp._SV63_India                                           GTGAT-AATTATCTACATC---TA--GTGGGTTGCTTTCTGTC-TGTTCAGCTCATAACT
	'M. sp. LD2021_6_12 China'                                  GTGAT-AATTATCTACA-C---CA--GTGGGTTGCTTTCTGAA-TGTTCAGCTTATAATC
	M._bifida_ZRL2057_Thailand                                  GTGAT-AATTATCTACGCC---TA--GTGGGTTGCTTTCTGTC-TGTTCAGCTTATAATC
	'M. sp. LD2021_6_10 China'                                  GTGAT-AATTATCTACA-C---CA--GTGGGTTGCTTTCTGAA-TGTTCAGCTTATAATC
	'M. sp. HBL2021_6_10 China'                                 GTGAT-AATTATCTACA-C---CA--GTGGGTTGCTTTCTGAA-TGTTCAGCTTATAATC
	M._sp._GX20170214_China_                                    GTGAT-AATTATCTACGCC---TA--GTGGGTTGCTTTTTGTCTTGTTCAGCTTATAATC
	M._sp._GX20170533_China_                                    GTGAT-AATTATCTACG-C---CA--GTGGGTTGCTTTCTGAA-TGTTCAGCTTATAATC
	Agaricus_crassisquamosus_ZRL2012607_Type_China              GTGATAAACTATCTACACTGGCGA--GGGGATTGCTCTCTGTGTTGTTCAGCTTCTAATC
	Agaricus_trisulphuratus_LAPAF7_Togo                         GTGAT-AACTATCTACACTAGCGA--GGGGATTGCTCTGTGT--CGTTCAGCTTCCAATC
	Agaricus_trisulphuratus_ZRL2128_Thailand                    GTGAT-AACTATCTACACTAGCGA--GGGGATTGCTCTGTGT--TGTTCAGCTTCCAATC
	Agaricus_variicystis_LD201234_Type_Thailand                 GTGAT-AATTATCTACACTGGCGA--GGGGATTGCTCTCTGT--CGTTCAGCTTCTAATC
	Hymenagaricus_epipastus_ZRL3045_Thailand                    GTGAT-AATTATCTACACTG--AA-GGGGGATTGCTCTCATAG-TGTTCAGCTTCTAATC
	M._bifida_ZRL2103_Thailand                                  GTGAT-AATTATCTACGCC---TA--GTGGGTTGCTTTCTGTC-TGTTCAGCTTATAATC
	Hymenagaricus_sp._ZRL3103_Thailand                          GTGAT-AATTATCTACACTGGCTATGGGGGATTGCTCTCTGTG-TGTTCAGCTTCCAATC
	M._bifida_ZRL3067_Type_Thailand                             GTGAT-AATTATCTACGCC---TA--GTGGGTTGCTTTCTGTC-TGTTCAGCTTATAATC
	M._bifida_ZRL3076_Thailand                                  GTGAT-AATTATCTACGCC---TA--GTGGGTTGCTTTCTGTC-TGTTCAGCTTATAATC
	M._bifida_ecv3638_Thailand                                  GTGAT-AATTATCTACGCC---TA--GTGGGTTGCTTTCTGTC-TGTTCAGCTTATAATC
	M._bifida_HFJAU1348_China_                                  GTGAT-AATTATCTACGCC---TA--GTGGGTTGCTTTCTGTC-TGTTCAGCTTATAATC
	M._bifida_HFJAU2998_China_                                  ????????????????????????????????????????????????????????????
	'M. albella MFLUCC17_1342 Type Thailand'                    GTGAT-AATTATCTACGCC---TA--CTGGGTTGCTTTCTGTCTTGTTCAGCTTATAATC
	M._brunneosquamata_LD201236_Type_Thailand                   GTGAT-AATTATCTACG-C---CA--GTGGGTTGCTCTCCGTC-TGTTCGGCTGCAAACC
	'M. cornuta TNS_F_52279 Type Japan'                         GTGAT-AACTATCTACACTAGCGA--GGGGATTGCTCTGTGT--TGTTCAGCTTCCAATC
	M._cortinata_ZRL2129_Thailand                               GTGAT-AATTATCTACKCC---TA--GTGGGTTGCTTTCTGTC-TGTTCAGCTTATAACT
	M._cortinata_HFJAU0713_China_                               GTGAT-AATTATCTACGCC---TA--GTGGGTTGCTTTCTGTC-TGTTCAGCTTATAACC
	M._delicatula_HMAS290752_Type_China_                        GTGAT-AATTATCTACGCC---TA--GTGGGTTGCTTTCTGTCTTGTTCAGCTTATAATC
	M._delicatula_HMAS290753_China_                             GTGAT-AATTATCTACGCC---TA--GTGGGTTGCTTTCTGTCTTGTTCAGCTTATAATC
	M._dentatomarginata_HMAS290760_Type_China_                  GTGAT-AATTATCTACGCC---TA--GTGGGTTGCTTTCTGTCTTGTTCAGCTTATAATC
	M._digitatocystis_HMAS290751_China_                         GTGAT-AATTATCTACG-C---CA--GTGGGTTGCTTTCTGAA-TGTTCAGCTTATAATC
	M._digitatocystis_HMAS290750_Type_China_                    GTGAT-AATTATCTACG-C---CA--GTGGGTTGCTTTCTGAA-TGTTCAGCTTATAATC
	M._digitatocystis_HFJAU1871_China_                          GTGAT-AATTATCTACG-C---CA--GTGAGTTGCTTTCTGAA-TGTTCAGCTTATAATC
	M._albosericea_ZRL3049_Thailand                             GTGAT-AATTATCTACGCC---TA--GTGGGTTGCTTTCTGTC-TGTTCAGCTTATAATC
	M._furfuracea_HFJAU1768_China_                              GTGAT-AATTATCTACG-C---CA--GTGGGTTGCTCTCTGTC-TGTTCAGCTCATAATT
	M._furfuracea_K15091214_China                               GTGAT-AATTATCTACG-C---CA--GTGGGTTGCTCTCTGTC-TGTTCAGCTCATAATT
	M._furfuracea_K15091228_China                               GTGAT-AATTATCTACG-C---CA--GTGGGTTGCTCTCTGTC-TGTTCAGCTCATAATT
	M._furfuracea_GDGM44176_China_                              GTGAT-AATTATCTACG-C---CA--GTGGGTTGCTCTCTGTC-TGTTCAGCTCATAATT
	M._furfuracea_N.K.Zeng2420_China_                           GTGAT-AATTATCTACG-C---CA--GTGGGTTGCTCTCTGTC-TGTTCAGCTCATAATT
	M._furfuracea_ZRL2119_Thailand                              GTGAT-AATTATCTACG-C---CA--GTGGGTTGCTCTCTGTC-TGTTCAGCTCATAATT
	M._furfuracea_ZRL3006_Type_Thailand                         GTGAT-AATTATCTACG-C---CA--GTGGGTTGCTCTCTGTC-TGTTCAGCTCATAATT
	M._furfuracea_HFJAU1570_China_                              GTGAT-AATTATCTACG-C---CA--GTGGGTTGCTCTCTGTC-TGTTCAGCTCATAATT
	M._furfuracea_HFJAU3123_China_                              GTGAT-AATTATCTACG-C---CA--GTGGGTTGCTCTCTGTC-TGTTCAGCTCATAATT
	M._geesterani_AH47609_Thailand                              GTGAT-AATTATCTACG-C---CA--GTGGGTTGCTCTCTGTA-TGTTCAGCTTATAACT
	M._allantoidea_ZRL2038_Type_Thailand                        GTGAT-AATTATCTACACCC--AA--GTGGATTGCTTTCTGTC-TGTTCAGCTTACAATT
	'M. geesterani E.C. Vellinga 2263(L) The Netherlands'       GTGAT-AATTATCTACG-C---CA--GTGGGTTGCTCTCTGTA-TGTTCAGCTTATAACT
	M._globocystis_HFJAU2709_China_                             GTGAT-AATTATCTACG-C---CA--GTGGGTTGCTTTCTGAA-TGTTCAGCTTATAATC
	M._globocystis_H15060610_China                              GTGAT-AATTATCTACA-C---CA--GTGGGTTGCTTTCTGAA-TGTTCAGCTTATAATC
	M._globocystis_H16091312_China                              GTGAT-AATTATCTACA-C---CA--GTGGGTTGCTTTCTGAA-TGTTCAGCTTATAATC
	M._globocystis_JXSB819_China_                               GTGAT-AATTATCTACA-C---CA--GTGGGTTGCTTTCTGAA-TGTTCAGCTTATAATC
	M._globocystis_K15091213_China                              GTGAT-AATTATCTACA-C---CA--GTGGGTTGCTTTCTGAA-TGTTCAGCTTATAATC
	M._globocystis_K16053117_China                              GTGAT-AATTATCTACA-C---CA--GTGGGTTGCTTTCTGAA-TGTTCAGCTTATAATC
	M._globocystis_ZRL2013465_China                             GTGAT-AATTATCTACG-C---CA--GTGGGTTGCTTTCTGAA-TGTTCAGCTTATAATC
	M._globocystis_MHHNU31093_China_                            GTGAT-AATTATCTACG-C---CA--GTGGGTTGCTTTCTGAA-TGTTCAGCTTATAATC
	M._globocystis_ZRL2015164_China_                            GTGAT-AATTATCTACG-C---CA--GTGGGTTGCTTTCTGAA-TGTTCAGCTTATAATC
	M._arginea_ZRL3090_Thailand                                 ????????????????????????????????????????????????????????????
	M._globocystis_ZRL2015243_China_                            GTGAT-AATTATCTACG-C---CA--GTGGGTTGCTTTCTGAA-TGTTCAGCTTATAATC
	M._globocystis_HNL501440_Laos                               GTGAT-AATTATCTACG-C---CA--GTGGGTTGCTTTCTGAA-TGTTCAGCTTATAATC
	M._globocystis_HNL501777_Laos                               GTGAT-AATTATCTACG-C---CA--GTGGGTTGCTTTCTGAA-TGTTCAGCTTATAATC
	M._globocystis_VDW1278_South_Africa                         GTGAT-AATTATCTACG-C---CA--GTGGGTTGCTTTCTGAA-TGTTCAGCTTATAATC
	M._globocystis_ZRL2049_Thailand                             GTGAT-AATTATCTACG-C---CA--GTGGGTTGCTTTCTGAA-TGTTCAGCTTATAATC
	M._globocystis_ZRL2133_Thailand                             GTGAT-AATTATCTACG-C---CA--GTGGGTTGCTTTCTGAA-TGTTCAGCTTATAATT
	M._globocystis_HFJAU1518_China_                             GTGAT-AATTATCTACG-C---CA--GTGGGTTGCTTTCTGAA-TGTTCAGCTTATAATC
	M._globocystis_ZRL2126_Thailand                             GTGAT-AATTATCTACG-C---CA--GTGGGTTGCTTTCTGAA-TGTTCAGCTTATAATC
	M._globocystis_ZRL3004_Thailand                             GTGAT-AATTATCTACG-C---CA--GTGGGTTGCTTTCTGAA-TGTTCAGCTTATAATC
	M._gracilis_HNL503432_Laos                                  GTGAT-AATTATCTACGCC---TA--GTGGGTTGCTTTCTGTC-TGTTCAGCTTATAATC
	M._arginophaea_GX20170167_China_                            GTGAT-AATTATCTACGCC---TA--GTGGGTTGCTTTCTGTC-TGTTCAGCTTATAATC
	M._gracilis_HNL503436_Laos                                  GTGAT-AATTATCTACGCC---TA--GTGGGTTGCTTTCTGTC-TGTTCAGCTTATAATC
	M._gracilis_NW1343_Thailand                                 GTGAT-AATTATCTACGCC---TA--GTGGGTTGCTTTCTGTC-TGTTCAGCTTATAATC
	M._gracilis_ZRL2041_Thailand                                GTGAT-AATTATCTACGCC---TA--GTGGGTTGCTTTCTGCT-TGTTCAGCTTATAATC
	M._lateritia_var._vinaceipes_HMHNU950_China_                GTGAT-AATTATCTACA-C---CA--GTGGGTTGCTTTCTGTC-TGTTCAGCTTATAATC
	M._lateritia_var._vinaceipes_HMHNU930_China_                GTGAT-AATTATCTACG-C---CA--GTGGGTTGCTTTCTGTC-TGTTCAGCTTATAATC
	M._lateritia_var._vinaceipes_ZRL2073_Type_Thailand          GTGAT-AATTATCTACG-C---CA--GTGGGTTGCTTTCTGTC-TGTTCAGCTTATAATC
	M._lateritia_var._vinaceipes_HFJAU1885_China_               GTGAT-AATTATCTACG-C---CA--GTGGGTTGCTTTCTGTC-TGTTCAGCTTATAATC
	M._megarubescens_N.K.Zeng2989_China_                        GTGAT-AATTATCTACG-C---CA--GTGGGTTGCTTTCTGAATTGTTCAGCTTATAATC
	M._megarubescens_HMAS290754_China_                          GTGAT-AATTATCTACG-C---CA--GTGGGTTGCTTTCTGAATTGTTCAGCTTATAATC
	M._megarubescens_ZRL2008_Thailand                           GTGAT-AATTATCTACG-C---CA--GTGGGTTGCTTTCTGAATTGTTCAGCTTATAATG
	M._arginophaea_JXSB1685_China_                              GTGAT-AATTATCTACGCC---TA--GTGGGTTGCTTTCTGTC-TGTTCAGCTTATAATC
	M._megarubescens_ZRL2009_Thailand                           GTGAT-AATTATCTACG-C---CA--GTGGGTTGCTTTCTGAATTGTTCAGCTTATAATG
	M._megarubescens_ZRL2086_Type_Thailand                      GTGAT-AATTATCTACG-C---CA--GTGGGTTGCTTTCTGAATTGTTCAGCTTATAATG
	M._megaspora_HFJAU0712_China_                               GTGAT-AATTATCTACATC---TA--GTGGGTTGCTTTCTGTC-TGTTCAGCTCATAACT
	M._megaspora_HFJAU1209_China_                               GTGAT-AATTATCTACATC---TA--GTGGGTTGCTTTCTGTC-TGTTCAGCTCATAACT
	M._megaspora_ZRL2051_Thailand                               GTGAT-AATTATCTACATC---TA--GTGGGTTGCTTTCTGTC-TGTTCAGCTCATAACT
	M._megaspora_ZRL3068_Thailand                               GTGAT-AATTATCTACATC---TA--GTGGGTTGCTTTCTGTC-TGTTCAGCTCATAACT
	M._megaspora_HFJAU1255_China_                               GTGAT-AATTATCTACATC---TA--GTGGGTTGCTTTCTGTC-TGTTCAGCTCATAACT
	M._minor_HFJAU2796_China_                                   ????????????????????????????????????????????????????????????
	M._minor_HFJAU2812_Type_China_                              GTGAT-AATTATCTACGCC---TA--GTGGGTTGCTTTCTGTCTTGTTCAGCTTATAATC
	M._ovalispora_HFJAU2010_Type_China_                         GTGAT-AATTATCTACACCC--AA--GTGGATTACTCTCTGTC-TGTTCAGCTTATAATC
	M._arginophaea_ZRL2027_Thailand                             GTGAT-AATTATCTACGCC---TA--GTGGGTTGCTTTCTGTC-TGTTCAGCTTATAATC
	M._ovalispora_HFJAU3179_China_                              GTGAT-AATTATCTACACCC--AA--GTGGATTACTCTCTGTC-TGTTCAGCTTATAATC
	M._pleurocystidiata_ZRL2023_Thailand                        GTGAT-AATTATCTACATC---TA--GTGGGTTGCTTTCTGTC-TGTTCAGCTCATAACT
	M._pseudoarginea_HFJAU1715_China_                           GTGAT-AATTATCTACGCC---TA--GTGGGTTGCTTTCTGTC-TGTTCAGCTTATAATC
	M._pseudoarginea_HFJAU2122_China_                           GTGAT-AATTATCTACGCC---TA--GTGGGTTGCTTTCTGTC-TGTTCAGCTTATAATC
	M._pseudoarginea_JXSB1681_China_                            GTGAT-AATTATCTACGCC---TA--GTGGGTTGCTTTCTGTC-TGTTCAGCTTATAATC
	M._pseudoarginea_ZRL3069_Thailand                           GTGAT-AATTATCTACGCC---TA--GTGGGTTGCTTTCTGTC-TGTTCAGCTTATAATC
	M._pseudoarginea_HFJAU2224_China_                           GTGAT-AATTATCTACGCC---TA--GTGGGTTGCTTTCTGTC-TGTTCAGCTTATAATC
	M._pseudodelicatula_HFJAU1291_China_                        GTGAT-AATTATCTACGCC---TA--GTGGGTTGCTTTCTGTCTTGTTCAGCTTATAATC
	M._pseudodelicatula_HFJAU2228_Type_China_                   GTGAT-AATTATCTACGCC---TA--GTGGGTTGCTTTCTGTCTTGTTCAGCTTATAATC
	M._pseudoglobocystis_HFJAU1556_China_                       GTGAT-AATTATCTACG-C---CA--GTGGGTTGCTTTCTGAATTGTTCAGCTTATAATC
	M._arginophaea_ZRL2088_Thailand                             GTGAT-AATTATCTACGCC---TA--GTGGGTTGCTTTCTGTC-T?TTCAGCTTATAATC
	M._pseudoglobocystis_HFJAU2433_China_                       GTGAT-AATTATCTACG-C---CA--GTGGGTTGCTTTCTGAATTGTTCAGCTTATAATC
	M._pseudoglobocystis_GX20172228_China_                      GTGAT-AATTATCTACG-C---CA--GTGGGTTGCTTTCTGAATTGTTCAGCTTATAATC
	M._pseudoglobocystis_GX20172236_China_                      GTGAT-AATTATCTACG-C---CA--GTGGGTTGCTTTCTGAATTGTTCAGCTTATAATC
	M._pseudoglobocystis_ZRL2013323_China_                      GTGAT-AATTATCTACG-C---CA--GTGGGTTGCTTTCTGAATTGTTCAGCTTATAATC
	M._pseudoglobocystis_ZRL2013335_China_                      GTGAT-AATTATCTACG-C---CA--GTGGGTTGCTTTCTGAATTGTTCAGCTTATAATC
	M._pseudoglobocystis_ZRL201332_Type_Thailand                GTGAT-AATTATCTACG-C---CA--GTGGGTTGCTTTCTGAATTGTTCAGCTTATAATC
	'M. purpureobrunneola MFLUCC17_1343 Type Thailand'          GTGAT-AATTATCTACG-C---CA--GTGGGTTGCTTTCTGAA-TGTTCAGCTTATAATC
	M._pusillissima_ZRL3047_Type_Thailand                       GTGAT-AATTATCTACGCC---TA--GTGGGTTGCTTTCTGTCTTGTTCAGCTTATAATC
	M._repanda_AH47613_Togo                                     GTGAT-AATTATCTACATC---TA--GTGGGTTGCTTTCTGTC-TGTTCAGCTCATAACT
	M._cf._roseipes_HFJAU2494_China_                            GTGAT-AATTATCTACGCCT-ACA--AAGGGTTGCTCTCTGTA-TGTTCAGCTTATAATA


	M._albofelina_LE312536_Type_Vietnam                         GTCCTGTCA-------ATGGACAA-C---TTTA--TTGAA-CGTGGACCGTATACAAGTC
	M._arginophaea_ZRL2089_Thailand                             GTCTTC----------ACAGACAA-C----TTA--TTGAA-CACGGACCGTATACAAGTC
	M._rubrobrunnescens_K15091208_China                         GTCCTGTCA------CTGGGACAA-C-ATTATA--TTGAA-CGT????????????????
	M._rubrobrunnescens_K16082504_China                         ????????????????????????????????????????????????????????????
	M._rubrobrunnescens_NW1510_Thailand                         GTCCTGTCA------CTGGGACAA-C-ATTATA--TTGAA-CGT????????????????
	M._rubrobrunnescens_NW1522_Thailand                         ????????????????????????????????????????????????????????????
	M._rubrobrunnescens_NW1523_Thailand                         GTCCTGTCA------CTGGGACAA-C-ATTATA--TTGAA-CGT????????????????
	M._rubrobrunnescens_ZRL2094_Thailand                        GTCCTGTCA------CTGGGACAA-C-ATTATA--TTGAA-CGTGGACCGTGTACAAGTC
	M._rubrobrunnescens_ZRL2120_Type_Thailand                   GTCCT?TCA------CTGGGACAA-C-ATTATA--TTGAA-CGTGGACCGTGTACAAGTC
	M._rubrobrunnescens_ZRL3010_Thailand                        GTCCTGTCA------CTGGGACAA-C-ATTATA--TTGAA-CGTGGACCGTGTACAAGTC
	M._rubrobrunnescens_ZRL3048_Thailand                        GTCCTGTCA------CTGGGACAA-C-ATTATA--TTGAA-CGTGGACCGTGTACAAGTC
	M._rubrobrunnescens_var._tibiicystis_HMAS290755_China_      GTCCTGTCA------CTGGGACAA-C-ATTATA--TTGAA-CGTGGACCGTGTACAAGTC
	M._arginophaea_ZRL2091_Thailand                             GTCTTC----------ACAGACAA-C----TTA--TTGAA-CAC????CGTATACAAGTC
	M._rubrobrunnescens_var._tibiicystis_ZRL2121_Type_Thailand  GTCCTGTCA------CTGGGACAA-C-ATTATA--TTGAA-CGTGGACCGTGTACAAGTC
	M._rufosquarrosa_HFJAU1208_China_                           GTCCTAATT------GCTGGACAA-C----TTATATTGAA-CG?GGACCGTATATAAGTC
	M._rufosquarrosa_HFJAU1236_Type_China_                      GTCCTAATT------GCTGGACAA-C----TTATATTGAA-CGTGGACCGTATATAAGTC
	M._subalba_ZRL2080_Thailand                                 GTCCTC----------ACGGACAA-T----TTA--TTGAA-CACGGACCGTATACAAATC
	M._subarginea_ZRL2052_Thailand                              GTCTTT----------ACAGACAA-C----TTA--TTGAA-CAC????????????????
	M._subarginea_ZRL2092_Thailand                              GTCTTT----------ACAGACAA-C----TTA--TTGAA-CACGGACCGTATACAAGTC
	M._subarginea_ZRL3036_Thailand                              GTCTTT----------ACAGACAA-C----TTA--TTGAA-CACGGACCGTATACAAGTC
	M._suthepensis_ZRL3035_Type_Thailand                        ????????????????????????????????????????????GGACCGTGTAGAAGTC
	M._tenuipes_HFJAU1536_Type_China_                           GTCCTC----------ACGGACAA-C----TTA--TTTGAACAC????????????????
	M._tenuipes_HFJAU3180_China_                                GTCCTC----------ACGGACAA-C----TT????????????GGACCGTATACAAGTC
	M._arginophaea_ZRL3110_Thailand                             GTCTTC----------ACAGACAA-C----TTA--TTGAA-CACGGACCGTATACAAGTC
	'M. ventricocystidiata SQUH-ATR004 Oman'                    GTCCTGTA--------TTGGACAA-A----CTACTCTGAA-CGTGGACCGTATACAAGTC
	'M. ventricocystidiata SQUH-GOB002 Type Oman'               GTCCTGTA--------TTGGACAA-A----CTACTCTGAA-CGTGGACCGTATACAAGTC
	M._wuyishanensis_HFJAU3048_Type_China_                      GTCCTGTTA-------CTG?????????????????????????????????????????
	M._xanthorubescens_NW1356_Thailand                          GTCCTGTTA-------ATGGACAA-ACTTTTTA--ATGAA-TGT????????????????
	M._xanthorubescens_NW1526_Thailand                          GTCCTGTTA-------ATGGACAA-ACTTTTTA--ATGAA-CGT????????????????
	M._xanthorubescens_ZRL3083_Thailand                         GTCCTGTTA-------ATGGACAA-ACTTTTTA--ATGAA-CGTGGACCGTGTACAAGTC
	M._xanthorubescens_ZRL3096_Thailand                         GTCCTGTTA-------ATGGACAA-ACTTTTTA--ATGAA-CGTGGACCGTGTACAAGTC
	'M. sp. HATFDI4_68 India'                                   GTCCTGTCA-------CTGGACAA-C----TCA--TTGAA????????????????????
	M._sp._SV63_India                                           GTCCTTTTT------AATGGACAA-A-CTTTTA--ATGAA-CGT????????????????
	'M. sp. LD2021_6_12 China'                                  GTCCAGTCA-------ATGGACAA-C----TTA--ATGAA-CGCGGACCGTATACAAGTC
	M._bifida_ZRL2057_Thailand                                  GTCTTT----------ACAGACAA-C----TTA--TTGAA-CAC????????????????
	'M. sp. LD2021_6_10 China'                                  GTCCAGTCA-------ATGGACAA-C----TTA--ATGAA-CGCGGACCGTATACAAGTC
	'M. sp. HBL2021_6_10 China'                                 GTCCAGTCA-------ATGGACAA-C----TTA--ATGAA-CGCGGACCGTATACAAGTC
	M._sp._GX20170214_China_                                    GTCCTT----------ACGGACAA-T----TTA--TGAAC-T??GGACCGTATACAAGTC
	M._sp._GX20170533_China_                                    GTCTAGTCA-------ATAGACAA-C----TTA--ATGAA-CGCGGACCGTATACAAGTC
	Agaricus_crassisquamosus_ZRL2012607_Type_China              GTCT------------CAGGACAA-C----AAC--TTGAA-TGCGGACCGTGTATAAGTC
	Agaricus_trisulphuratus_LAPAF7_Togo                         GTCTGC----------AAAGACAA-T----TTT--CTGAA-TGCGGACCGTGTATAAGTC
	Agaricus_trisulphuratus_ZRL2128_Thailand                    GTCTGC----------AAAGACAA-T----TTT--CTGAA-TGC????????????????
	Agaricus_variicystis_LD201234_Type_Thailand                 GTCTCGATAT----ACTGAGACAA------TTT--TCGAA-CGTGGACCGTGTATAAGTC
	Hymenagaricus_epipastus_ZRL3045_Thailand                    GTCT------------CCGGACAA-A----CTA--ATGAA-CTCGGACCGTGTACAAGTC
	M._bifida_ZRL2103_Thailand                                  GTCTTT----------ACAGACAA-C----TTA--T-GAA-CAC????????????????
	Hymenagaricus_sp._ZRL3103_Thailand                          GTCT------------TCGGACAAAC----TTT--CTGAA-TGCGGACCGTGTACAAGTC
	M._bifida_ZRL3067_Type_Thailand                             GTCTTG----------ACAGACAA-C----TTA--TTGAA-CAC?GACCGTATACAAGTC
	M._bifida_ZRL3076_Thailand                                  GTCTTT----------ACAGACAA-C----TTA--TTGAA-CACGGACCGTATACAAGTC
	M._bifida_ecv3638_Thailand                                  GTCTTT----------ACAGACAA-C----TTA--TTGAA-CACGGACCGTATACAAGTC
	M._bifida_HFJAU1348_China_                                  GTCTTT----------ACAGACAA-C----TTA--TTGAA-CACGGACCGTATACAAGTC
	M._bifida_HFJAU2998_China_                                  ????????????????????????????????????????????GGACCGTATACAAGTC
	'M. albella MFLUCC17_1342 Type Thailand'                    GTCCTC----------ACGGACAA-C----TTA--TTGAA-CACGGACCGTATACAAGTC
	M._brunneosquamata_LD201236_Type_Thailand                   GTCCCC---------AGTGGACAA-C---TATA--CTGAA-CGT????????????????
	'M. cornuta TNS_F_52279 Type Japan'                         GTCTGC----------AAAGACAA-T----TTT--CTGAA-TGC????????????????
	M._cortinata_ZRL2129_Thailand                               GTCCTGTA--------TTGGACAA-A----TTTATTTGAA-CG?GGACCGTGTACAAGTC
	M._cortinata_HFJAU0713_China_                               GTCCTGTA--------TTGGACAA-A??????????????????GGACCGTGTACAAGTC
	M._delicatula_HMAS290752_Type_China_                        GTCCTC----------GCGGACAA-T----TTA--TTGAA-CAC????????????????
	M._delicatula_HMAS290753_China_                             GTCCTC----------GCGGACAA-T----TTA--TTGAA-CACGGACCGTATACAAGTC
	M._dentatomarginata_HMAS290760_Type_China_                  GTCCTC----------ACGGACAA-T----TTA--TTGAA-CGCGGACCGTATACAAGTC
	M._digitatocystis_HMAS290751_China_                         GTCTAGTCA-------ATAGACAA-C----TTA--ATGAA-CGCGGACCGTATACAAGTC
	M._digitatocystis_HMAS290750_Type_China_                    GTCTAGTCA-------ATAGACAA-C----TTA--ATGAA-CGCGGACCGTATACAAGTC
	M._digitatocystis_HFJAU1871_China_                          GTCTAGTCA-------ATAGACAA-C----TTA--ATGAA-CGC????????????????
	M._albosericea_ZRL3049_Thailand                             GTCCTA----------ACGGACAA-C---TTTA--TTGAA-CGC????????????????
	M._furfuracea_HFJAU1768_China_                              GTCCTGGAA------CATGGACAA-A----CTATAATGAA-CGT????????????????
	M._furfuracea_K15091214_China                               GTCCTGGAA------CATGGACAA-A----CTATAATGAA-CGT????????????????
	M._furfuracea_K15091228_China                               GTCCTGGAA------CATGGACAA-A----CTATAATGAA-CGT????????????????
	M._furfuracea_GDGM44176_China_                              GTCCTGGAA------CATGGACAA-A----CTATAATGAA-CGT????????????????
	M._furfuracea_N.K.Zeng2420_China_                           GTCCTGGAA------CATGGACAA-A----CTATAATGAA-CGT????????????????
	M._furfuracea_ZRL2119_Thailand                              GTCCTGGAA------CATGGACAA-A----CTATAATGAA-CGTGGACCGTATACAAGTC
	M._furfuracea_ZRL3006_Type_Thailand                         GTCCTGGAA------CATGGACAA-A----CTATAATGAA-CGTGGACCGTATACAAGTC
	M._furfuracea_HFJAU1570_China_                              GTCCTGGAA------CATGGACAA-A----CTATAATGA?????????????????????
	M._furfuracea_HFJAU3123_China_                              GTCCTGGAA------CATGGACAA-A----CTA???????????GGACCGTATACAAGTC
	M._geesterani_AH47609_Thailand                              GTCCTG------------GGACAA-C----TT---TGAA?????GGACCGTATACAAGTC
	M._allantoidea_ZRL2038_Type_Thailand                        GTCTGT----------ATAGACAA-A----TTTATTTGAA????GGACCGTATACAAGTC
	'M. geesterani E.C. Vellinga 2263(L) The Netherlands'       GTCCTGTTGTAAACGGACACACAA-C----TT---TTGAA-CGTGGACCGTATACAAGTC
	M._globocystis_HFJAU2709_China_                             GTCCAGTTA-------ATGGACAA-C----TTA--AT???????GGACCGTATACAAGTC
	M._globocystis_H15060610_China                              GTCCAGTCA-------ATGGACAA-C----TTA--ATGAA-CGC????????????????
	M._globocystis_H16091312_China                              GTCCAGTCA-------ATGGACAA-C----TTA--ATGAA-CGC????????????????
	M._globocystis_JXSB819_China_                               GTCCAGTCA-------ATGGACAA-C----TTA--ATGAA-CGCGGACCGTATACAAGTC
	M._globocystis_K15091213_China                              GTCCAGTCA-------ATGGACAA-C----TTA--ATGAA-CGC????????????????
	M._globocystis_K16053117_China                              GTCCAGTCA-------ATGGACAA-C----TTA--ATGAA-CGC????????????????
	M._globocystis_ZRL2013465_China                             GTCCAGTCA-------ATGGACAA-C----TTA--ATGAA-CGCGGACCGTATACAAGTC
	M._globocystis_MHHNU31093_China_                            GTCCAGTCA-------ATGGACAA-C----TTA--ATGAA-CGC????????????????
	M._globocystis_ZRL2015164_China_                            GTCCAGTCA-------ATGGACAA-C----TTA--ATGAA-CGCGGACCGTATACAAGTC
	M._arginea_ZRL3090_Thailand                                 ????????????????????????????????????????????GGACTGTGTACAAGTC
	M._globocystis_ZRL2015243_China_                            GTCCAGTCA-------ATGGACAA-C----TTA--ATGAA-CGCGGACCGTATACAAGTC
	M._globocystis_HNL501440_Laos                               GTCCAGTCA-------ATGGACAA-C----TTA--ATGAA-CGC????????????????
	M._globocystis_HNL501777_Laos                               GTCCAGTCA-------ATGGACAA-C----TTA--ATGAA-CGC????????????????
	M._globocystis_VDW1278_South_Africa                         GTCCAGTTA-------ATGGACAA-C----TTA--ATGAA-CGC????????????????
	M._globocystis_ZRL2049_Thailand                             GTCCAGTTA-------ATGGACAA-C----TTA--ATGAA-CGC????????????????
	M._globocystis_ZRL2133_Thailand                             GTCCAGTCA-------ATGGACAA-C---TTTA--ATGAA-CGC????????????????
	M._globocystis_HFJAU1518_China_                             GTCCAGTCA-------ATGGACAA????????????????????GGACCGTATACAAGTC
	M._globocystis_ZRL2126_Thailand                             GTCCAGTCA-------ATGGACAA-C----TTA--ATGAA-CGC????????????????
	M._globocystis_ZRL3004_Thailand                             GTCCAGTTA-------ATGGACAA-C----TTA--ATGAA-CGCGGACCGTATACAAGTC
	M._gracilis_HNL503432_Laos                                  GTCCTC----------ACGGACAA-C----TTA--TTGAA-CAC????????????????
	M._arginophaea_GX20170167_China_                            GTCTTC----------ACAGACAA-C----TTA--TTGAA-CACGGACCGTATACAAGTC
	M._gracilis_HNL503436_Laos                                  GTCCTC----------ACGGACAA-C----TTA--TTGAA-CAC????????????????
	M._gracilis_NW1343_Thailand                                 GTCCTC----------ACGGACAA-C----TTA--TTGAA-CAC????????????????
	M._gracilis_ZRL2041_Thailand                                GTCCTC----------ACGGACAA-C----TTA--TTGAA-CACGGACCGTATACAAGTC
	M._lateritia_var._vinaceipes_HMHNU950_China_                GTCCTGTTA-------CTGGACAA-C----TTA--TTGAA-CGT????????????????
	M._lateritia_var._vinaceipes_HMHNU930_China_                GTCCTGTTA-------CTGGACAA-C----TTA--TTGAA-CGT????????????????
	M._lateritia_var._vinaceipes_ZRL2073_Type_Thailand          GTCCTGTTA-------CTGGACAA-C----TTA--TTGAA-CGT????????????????
	M._lateritia_var._vinaceipes_HFJAU1885_China_               GTCCTGTTA-------CTGGACAA-C----TTA--TTGAA-CGT????????????????
	M._megarubescens_N.K.Zeng2989_China_                        GTCCAGTCA-------ATGGACAA-C----TTA--ATGAA-CGC????????????????
	M._megarubescens_HMAS290754_China_                          GTCCAGTCA-------ATGGACAA-C----TTA--ATGAA-CGCGGACCGTATACAAGTC
	M._megarubescens_ZRL2008_Thailand                           GTCCAGTCA-------ATGGACAA-C----TTA--ATGAA-CGCGGACCGTATACAAGTC
	M._arginophaea_JXSB1685_China_                              GTCTTC----------ACAGACAA-C----TTA--TTGAA-CACGGACCGTATACAAGTC
	M._megarubescens_ZRL2009_Thailand                           GTCCAGTCA-------ATGGACAA-C----TTA--ATGAA-CGCGGACCGTATACAAGTC
	M._megarubescens_ZRL2086_Type_Thailand                      GTCCAGTCA-------ATGGACAA-C----TTA--ATGAA-CGC????????????????
	M._megaspora_HFJAU0712_China_                               GTCCTTTCA-------ATGGACAA-C----T?????????????GGACCGTATACAAGTC
	M._megaspora_HFJAU1209_China_                               GTCCTTTCA-------ATGGACAA-C----TTA--TTGAA-CGTGGACCGTATACAAGTC
	M._megaspora_ZRL2051_Thailand                               GTCCTTTCA-------ATGGACAA-C----TTA--ATGAA-CGT????????????????
	M._megaspora_ZRL3068_Thailand                               GTCCTTTAA-------ATGGACAA-C----TTA--ATGAA-CGTGGACCGTATACAAGTC
	M._megaspora_HFJAU1255_China_                               GTCCTTTCA-------ATGGACAA-C----TTA--TTGAA-CGTGGACCGTATACAAGTC
	M._minor_HFJAU2796_China_                                   ????????????????????????????????????????????GGACCGTATACAAGTC
	M._minor_HFJAU2812_Type_China_                              GTCCTT----------ACGGACAA-T----TTA--TTGAA-CGC????????????????
	M._ovalispora_HFJAU2010_Type_China_                         GTCTGT---------AATAGACAA-A----TTGTTTTTGAACACGGACTGTATACAAGTC
	M._arginophaea_ZRL2027_Thailand                             GTCTTC----------ACAGACAA-C----TTA--TTGAA-CACGGACCGTATACAAGTC
	M._ovalispora_HFJAU3179_China_                              GTCTGT---------AATAGACAA-A----TTGTTT????????????????????????
	M._pleurocystidiata_ZRL2023_Thailand                        GTCCTGTTA-------ATGGACAA-ACTTTTTA--ATGAA-CGT????????????????
	M._pseudoarginea_HFJAU1715_China_                           GTCC????????????????????????????????????????GGACCGTATATAAGTC
	M._pseudoarginea_HFJAU2122_China_                           GTCCTT----------ACGGACAA-T----TTA--TTGAA-CGCGGACCGTATATAAGTC
	M._pseudoarginea_JXSB1681_China_                            GTCCTT----------ACGGACAA-T----TTA--TTGAA-CGCGGACCGTATATAAGTC
	M._pseudoarginea_ZRL3069_Thailand                           GTCCTT----------ACAGACAA-T----TTA--TTGAA-CGC????????????????
	M._pseudoarginea_HFJAU2224_China_                           GTCCTT----------ACGGACAA????????????????????GGACCGTATATAAGTC
	M._pseudodelicatula_HFJAU1291_China_                        GTCCTC----------ACGGACAA-C---TTTA--TTGAA-CACGGACCGTATATAAGTC
	M._pseudodelicatula_HFJAU2228_Type_China_                   GTCCTC----------ACGGACAA-C---TTTA--TTGAA-CACGGACCGTATATAAGTC
	M._pseudoglobocystis_HFJAU1556_China_                       GTCCAGTCA-------ATGGACA?????????????????????????????????????
	M._arginophaea_ZRL2088_Thailand                             GTCTTC----------ACAGACAA-C----TTA--TTGAA-CAC????????????????
	M._pseudoglobocystis_HFJAU2433_China_                       GTCCAGTCA-------ATGGACAA-C----TTA--ATGAA-CGC????????????????
	M._pseudoglobocystis_GX20172228_China_                      GTCCAGTCA-------ATGGACAA-C----TTA--ATGAA-CGCGGACCGTATACAAGTC
	M._pseudoglobocystis_GX20172236_China_                      GTCCAGTCA-------ATGGACAA-C----TTA--ATGAA-CGCGGACCGTATACAAGTC
	M._pseudoglobocystis_ZRL2013323_China_                      GTCCAGTCA-------ATGGACAA-C----TTA--ATGAA-CGC????????????????
	M._pseudoglobocystis_ZRL2013335_China_                      GTCCAGTCA-------ATGGACAA-C----TTA--ATGAA-CGC????????????????
	M._pseudoglobocystis_ZRL201332_Type_Thailand                GTCCAGTCA-------ATGGACAA-C----TTA--ATGAA-CGC????????????????
	'M. purpureobrunneola MFLUCC17_1343 Type Thailand'          GTCCAGTCA-------ATGGACAA-C----TTA--ATGAA-CGCGGACCGTATACAAGTC
	M._pusillissima_ZRL3047_Type_Thailand                       GTCCTA----------ACGGACAA-T---TTTA--TTGAA-CACGGACCGTATATAAGTC
	M._repanda_AH47613_Togo                                     GTCCTATCT-------ATGGACAA-C----TTA--TTGAA-CGTGGACCGTATACAAGTC
	M._cf._roseipes_HFJAU2494_China_                            GTCCTAATT------GCTGGACAA-C----TTATATTGAA-CGT?????????????GTC


	M._albofelina_LE312536_Type_Vietnam                         TCCTGGGATGGAGCATCATGGAGGGTGAGAATCCCGTCTCTGATACGGACTACCAGTGCA
	M._arginophaea_ZRL2089_Thailand                             TCCTGGGATGGAGCATCATAGAGGGTGAGAATCCCGTCTTTGATACGGACTACCAGTGCA
	M._rubrobrunnescens_K15091208_China                         ????????????????????????????????????????????????????????????
	M._rubrobrunnescens_K16082504_China                         ????????????????????????????????????????????????????????????
	M._rubrobrunnescens_NW1510_Thailand                         ????????????????????????????????????????????????????????????
	M._rubrobrunnescens_NW1522_Thailand                         ????????????????????????????????????????????????????????????
	M._rubrobrunnescens_NW1523_Thailand                         ????????????????????????????????????????????????????????????
	M._rubrobrunnescens_ZRL2094_Thailand                        TCCTGGGATGGAGCATCATGGAGGGTGAGAATCCCGTCTCTGATACGGACTACCAGTGCA
	M._rubrobrunnescens_ZRL2120_Type_Thailand                   TCCTGGGATGGAGCATCATGGAGGGTGAGAATCCCGTCTCTGATACGGACTACCAGTGCA
	M._rubrobrunnescens_ZRL3010_Thailand                        TCCTGGGATGGAGCATCATGGAGGGTGAGAATCCCGTCTCTGATACGGACTACCAGTGCA
	M._rubrobrunnescens_ZRL3048_Thailand                        TCCTGGGATGGAGCATCATGGAGGGTGAGAATCCCGTCTCTGATACGGACTACCAGTGCA
	M._rubrobrunnescens_var._tibiicystis_HMAS290755_China_      TCCTGGGATGGAGCATCATGGAGGGTGAGAATCCCGTCTCTGATACGGACTACCAGTGCA
	M._arginophaea_ZRL2091_Thailand                             TCCTGGGATGGAGCATCATAGAGGGTGAGAATCCCGTCTTTGATACGGACTACCAGTGCA
	M._rubrobrunnescens_var._tibiicystis_ZRL2121_Type_Thailand  TCCTGGGATGGAGCATCATGGAGGGTGAGAATCCCGTCTCTGATACGGACTACCAGTGCA
	M._rufosquarrosa_HFJAU1208_China_                           TCCTGGGATGGAGCATCATAGAGGGTGAGAATCCCGTCTTTGATACGGACTACCAGTGCA
	M._rufosquarrosa_HFJAU1236_Type_China_                      TCCTGGGATGGAGCATCATAGAGGGTGAGAATCCCGTCTTTGATACGGACTACCAGTGCA
	M._subalba_ZRL2080_Thailand                                 TCCTGGGATGGAGTATCATAGAGGGTGAGAATCCCGTCTTTGATACGGACTACCAGTGCA
	M._subarginea_ZRL2052_Thailand                              ????????????????????????????????????????????????????????????
	M._subarginea_ZRL2092_Thailand                              TCCTGGGATGGAGCATCATAGAGGGTGAGAATCCCGTCTTTGATACGGACTACCAGTGCA
	M._subarginea_ZRL3036_Thailand                              TCCTGGGATGGAGCATCATAGAGGGTGAGAATCCCGTCTTTGATACGGACTACCAGTGCA
	M._suthepensis_ZRL3035_Type_Thailand                        TCCTGGGATGGAGCATCATGGAGGGTGAGAATCCCGTCTCTGATACGGACTACCAGTGCA
	M._tenuipes_HFJAU1536_Type_China_                           ????????????????????????????????????????????????????????????
	M._tenuipes_HFJAU3180_China_                                TCCTGGGATGGAGCATCATAGAGGGTGAGAATCCCGTCTCTGATACGGACTACCAGTGCA
	M._arginophaea_ZRL3110_Thailand                             TCCTGGGATGGAGCATCATAGAGGGTGAGAATCCCGTCTTTGATACGGACTACCAGTGCA
	'M. ventricocystidiata SQUH-ATR004 Oman'                    TCCTGGGATGGAGCATCATGGAGGGTGAGAATCCCGTCTCTGATACGGACTACCAGTGCA
	'M. ventricocystidiata SQUH-GOB002 Type Oman'               TCCTGGGATGGAGCATCATGGAGGGTGAGAATCCCGTCTCTGATACGGACTACCAGTGCA
	M._wuyishanensis_HFJAU3048_Type_China_                      ????????????????????????????????????????????????????????????
	M._xanthorubescens_NW1356_Thailand                          ????????????????????????????????????????????????????????????
	M._xanthorubescens_NW1526_Thailand                          ????????????????????????????????????????????????????????????
	M._xanthorubescens_ZRL3083_Thailand                         TCCTGGGATGGAGCATCATAGAGGGTGAGAATCCCGTCTTTGATACGGACTACCAGTGCA
	M._xanthorubescens_ZRL3096_Thailand                         TCCTGGGATGGAGCATCATAGAGGGTGAGAATCCCGTCTTTGATACGGACTACCAGTGCA
	'M. sp. HATFDI4_68 India'                                   ????????????????????????????????????????????????????????????
	M._sp._SV63_India                                           ????????????????????????????????????????????????????????????
	'M. sp. LD2021_6_12 China'                                  TCCTGGGATGGAGCATCATAGAGGGTGAGAATCCCGTCTCTGATACGGACTACCAGTGCA
	M._bifida_ZRL2057_Thailand                                  ????????????????????????????????????????????????????????????
	'M. sp. LD2021_6_10 China'                                  TCCTGGGATGGAGCATCATAGAGGGTGAGAATCCCGTCTCTGATACGGACTACCAGTGCA
	'M. sp. HBL2021_6_10 China'                                 TCCTGGGATGGAGCATCATAGAGGGTGAGAATCCCGTCTCTGATACGGACTACCAGTGCA
	M._sp._GX20170214_China_                                    TCCTGGGATGGAGCATCATAGAGGGTGAGAATCCCGTCTTTGATACGGACTACCAGTGCA
	M._sp._GX20170533_China_                                    TCCTGGGATGGAGCATCATAGAGGGTGAGAATCCCGTCTCTGATACGGACTACCAGTGCA
	Agaricus_crassisquamosus_ZRL2012607_Type_China              TCCTGGGATGGGGCGTCATAGAGGGTGAGAATCCCGTCTTTGACACGGACTACCAGTGCA
	Agaricus_trisulphuratus_LAPAF7_Togo                         TCCTGGGATGGGGCGTCATAGAGGGTGAGAATCCCGTCTTTGACACGGACTACCAGTGCA
	Agaricus_trisulphuratus_ZRL2128_Thailand                    ????????????????????????????????????????????????????????????
	Agaricus_variicystis_LD201234_Type_Thailand                 TCCTGGGATGGGGCGTCATAGAGGGTGAGAATCCCGTCTTTGACACGGACTACCAGTGCA
	Hymenagaricus_epipastus_ZRL3045_Thailand                    TCCTGGGATGGAGCGTCATAGAGGGTGAGAATCCCGTCTCTGACACGGACTACCAGTGCA
	M._bifida_ZRL2103_Thailand                                  ????????????????????????????????????????????????????????????
	Hymenagaricus_sp._ZRL3103_Thailand                          TCCTGGAACGGGGCGTCATAGAGGGTGAGAATCCCGTCTTTGACACGGACT?CCAGTGCG
	M._bifida_ZRL3067_Type_Thailand                             TCCTGGGATGGAGCATCATAGAGGGTGAGAATCCCGTCTTTGATACAGACTACCAGTGCA
	M._bifida_ZRL3076_Thailand                                  TCCTGGGATGGAGCATCATAGAGGGTGAGAATCCCGTCTTTGATACGGACTACCAGTGCA
	M._bifida_ecv3638_Thailand                                  TCCTGGGATGGAGCATCATAGAGGGTGAGAATCCCGTCTTTGATACGGACTACCAGTGCA
	M._bifida_HFJAU1348_China_                                  TCCTGGGATGGAGCATCATAGAGGGTGAGAATCCCGTCTTTGATACGGACTACCAGTGCA
	M._bifida_HFJAU2998_China_                                  TCCTGGGATGGAGCATCATAGAGGGTGAGAATCCCGTCTTTGATACGGACTACCAGTGCA
	'M. albella MFLUCC17_1342 Type Thailand'                    TCCTGGGATGGAGCATCATAGAGGGTGAGAATCCCGTCTTTGATACGGACTACCAGTGCA
	M._brunneosquamata_LD201236_Type_Thailand                   ????????????????????????????????????????????????????????????
	'M. cornuta TNS_F_52279 Type Japan'                         ????????????????????????????????????????????????????????????
	M._cortinata_ZRL2129_Thailand                               TCCTGGGATGGAGCATCATAGAGGGTGAGAATCCCGTCTCTGATACGGACTACCAGTGCA
	M._cortinata_HFJAU0713_China_                               TCCTGGGATGGAGCATCATAGAGGGTGAGAATCCCGTCTCTGATACGGACTACCAGTGCA
	M._delicatula_HMAS290752_Type_China_                        ????????????????????????????????????????????????????????????
	M._delicatula_HMAS290753_China_                             TCCTGGGATGGAGCATCATAGAGGGTGAGAATCCCGTCTTTGATACGGACTACCAGTGCA
	M._dentatomarginata_HMAS290760_Type_China_                  TCCTGGGATGGAGCATCATAGAGGGTGAGAATCCCGTCTTTGATACGGACTACCAGTGCA
	M._digitatocystis_HMAS290751_China_                         TCCTGGGATGGAGCATCATAGAGGGTGAGAATCCCGTCTCTGATACGGACTACCAGTGCA
	M._digitatocystis_HMAS290750_Type_China_                    TCCTGGGATGGAGCATCATAGAGGGTGAGAATCCCGTCTCTGATACGGACTACCAGTGCA
	M._digitatocystis_HFJAU1871_China_                          ????????????????????????????????????????????????????????????
	M._albosericea_ZRL3049_Thailand                             ????????????????????????????????????????????????????????????
	M._furfuracea_HFJAU1768_China_                              ????????????????????????????????????????????????????????????
	M._furfuracea_K15091214_China                               ????????????????????????????????????????????????????????????
	M._furfuracea_K15091228_China                               ????????????????????????????????????????????????????????????
	M._furfuracea_GDGM44176_China_                              ????????????????????????????????????????????????????????????
	M._furfuracea_N.K.Zeng2420_China_                           ????????????????????????????????????????????????????????????
	M._furfuracea_ZRL2119_Thailand                              TCCTGGGATGGAGCATCATAGAGGGTGAGAATCCCGTCTCTGATACGGACTACCAGTGCA
	M._furfuracea_ZRL3006_Type_Thailand                         TCCTGGGATGGAGCATCATAGAGGGTGAGAATCCCGTCTCTGATACGGACTACCAGTGCA
	M._furfuracea_HFJAU1570_China_                              ????????????????????????????????????????????????????????????
	M._furfuracea_HFJAU3123_China_                              TCCTGGGATGGAGCATCATAGAGGGTGAGAATCCCGTCTCTGATACGGACTACCAGTGCA
	M._geesterani_AH47609_Thailand                              TCCTGGGATGGAGCATCATGGAGGGTGAGAATCCCGTACCTGATACGGACTACCAGTACA
	M._allantoidea_ZRL2038_Type_Thailand                        TCCTGGGATGGAGCATCATAGAGGGTGAGAATCCCGTCTCTGATACGGACTACCAGTGCT
	'M. geesterani E.C. Vellinga 2263(L) The Netherlands'       TCCTGGGATGGAGCATCATGGAGGGTGAGAATCCCGTACCTGATACGGACTACCAGTACA
	M._globocystis_HFJAU2709_China_                             TCCTGGGATGGAGCATCATAGAGGGTGAGAATCCCGTCTCTGATACGGACTACCAGTGCA
	M._globocystis_H15060610_China                              ????????????????????????????????????????????????????????????
	M._globocystis_H16091312_China                              ????????????????????????????????????????????????????????????
	M._globocystis_JXSB819_China_                               TCCTGGGATGGAGCATCATAGAGGGTGAGAATCCCGTCTCTGATACGGACTACCAGTGCA
	M._globocystis_K15091213_China                              ????????????????????????????????????????????????????????????
	M._globocystis_K16053117_China                              ????????????????????????????????????????????????????????????
	M._globocystis_ZRL2013465_China                             TCCTGGGATGGAGCATCATAGAGGGTGAGAATCCCGTCTCTGATACGGACTACCAGTGCA
	M._globocystis_MHHNU31093_China_                            ????????????????????????????????????????????????????????????
	M._globocystis_ZRL2015164_China_                            TCCTGGGATGGAGCATCATAGAGGGTGAGAATCCCGTCTCTGATACGGACTACCAGTGCA
	M._arginea_ZRL3090_Thailand                                 TCCTGGGATGGAGCATCATGGAGGGTGAGAATCCCGTATATGACACAGACTACCAGTGCA
	M._globocystis_ZRL2015243_China_                            TCCTGGGATGGAGCATCATAGAGGGTGAGAATCCCGTCTCTGATACGGACTACCAGTGCA
	M._globocystis_HNL501440_Laos                               ????????????????????????????????????????????????????????????
	M._globocystis_HNL501777_Laos                               ????????????????????????????????????????????????????????????
	M._globocystis_VDW1278_South_Africa                         ????????????????????????????????????????????????????????????
	M._globocystis_ZRL2049_Thailand                             ????????????????????????????????????????????????????????????
	M._globocystis_ZRL2133_Thailand                             ????????????????????????????????????????????????????????????
	M._globocystis_HFJAU1518_China_                             TCCTGGGATGGAGCATCATAGAGGGTGAGAATCCCGTCTCTGATACGGACTACCAGTGCA
	M._globocystis_ZRL2126_Thailand                             ????????????????????????????????????????????????????????????
	M._globocystis_ZRL3004_Thailand                             TCCTGGGATGGAGCATCATAGAGGGTGAGAATCCCGTCTCTGATACGGACTACCAGTGCA
	M._gracilis_HNL503432_Laos                                  ????????????????????????????????????????????????????????????
	M._arginophaea_GX20170167_China_                            TCCTGGGATGGAGCATCATAGAGGGTGAGAATCCCGTCTTTGATACGGACTACCAGTGCA
	M._gracilis_HNL503436_Laos                                  ????????????????????????????????????????????????????????????
	M._gracilis_NW1343_Thailand                                 ????????????????????????????????????????????????????????????
	M._gracilis_ZRL2041_Thailand                                TCCTGGGATGGAGCATCATAGAGGGTGAGAATCCCGTCTTTGATACGGACTACCAGTGCA
	M._lateritia_var._vinaceipes_HMHNU950_China_                ????????????????????????????????????????????????????????????
	M._lateritia_var._vinaceipes_HMHNU930_China_                ????????????????????????????????????????????????????????????
	M._lateritia_var._vinaceipes_ZRL2073_Type_Thailand          ????????????????????????????????????????????????????????????
	M._lateritia_var._vinaceipes_HFJAU1885_China_               ????????????????????????????????????????????????????????????
	M._megarubescens_N.K.Zeng2989_China_                        ????????????????????????????????????????????????????????????
	M._megarubescens_HMAS290754_China_                          TCCTGGGATGGAGCATCATAGAGGGTGAGAATCCCGTCTCTGATACGGACTACCAGTGCA
	M._megarubescens_ZRL2008_Thailand                           TCCTGGGATGGAGCATCATAGAGGGTGAGAATCCCGTCTCTGATACGGACTACCAGTGCA
	M._arginophaea_JXSB1685_China_                              TCCTGGGATGGAGCATCATAGAGGGTGAGAATCCCGTCTTTGATACGGACTACCAGTGCA
	M._megarubescens_ZRL2009_Thailand                           TCCTGGGATGGAGCATCATAGAGGGTGAGAATCCCGTCTCTGATACGGACTACCAGTGCA
	M._megarubescens_ZRL2086_Type_Thailand                      ????????????????????????????????????????????????????????????
	M._megaspora_HFJAU0712_China_                               TCCTGGGATGGAGCATCATGGAGGGTGAGAATCCCGTCTCTGATACGGACTACCAGTGCA
	M._megaspora_HFJAU1209_China_                               TCCTGGGATGGAGCATCATGGAGGGTGAGAATCCCGTCTCTGATACGGACTACCAGTGCA
	M._megaspora_ZRL2051_Thailand                               ?????????????????????????????????????????????????????????GCA
	M._megaspora_ZRL3068_Thailand                               TCCTGGGATGGAGCATCATGGAGGGTGAGAATCCTGTCTCTGATACGGACTACCAGTGCA
	M._megaspora_HFJAU1255_China_                               TCCTGGGATGGAGCATCATGGAGGGTGAGAATCCCGTCTCTGATACGGACTACCAGTGCA
	M._minor_HFJAU2796_China_                                   TCCTGGGATGGAGCATCATAGAGGGTGAGAATCCCGTCTTTGATACGGACTACCAGTGCA
	M._minor_HFJAU2812_Type_China_                              ????????????????????????????????????????????????????????????
	M._ovalispora_HFJAU2010_Type_China_                         TCCTGGGATGGAGCATCATAGAGGGTGAGAATCCCGTCTCTGATACAGACTACCAGTGCA
	M._arginophaea_ZRL2027_Thailand                             TCCTGGGATGGAGCATCATAGAGGGTGAGAATCCCGTCTTTGATACGGACTACCAGTGCA
	M._ovalispora_HFJAU3179_China_                              ????????????????????????????????????????????????????????????
	M._pleurocystidiata_ZRL2023_Thailand                        ????????????????????????????????????????????????????????????
	M._pseudoarginea_HFJAU1715_China_                           TCCTGGGATGGAGCATCATAGAGGGTGAGAATCCCGTCTTTGATACGGACTACCAGTGCA
	M._pseudoarginea_HFJAU2122_China_                           TCCTGGGATGGAGCATCATAGAGGGTGAGAATCCCGTCTTTGATACGGACTACCAGTGCA
	M._pseudoarginea_JXSB1681_China_                            TCCTGGGATGGAGCATCATAGAGGGTGAGAATCCCGTCTTTGATACGGACTACCAGTGCA
	M._pseudoarginea_ZRL3069_Thailand                           ????????????????????????????????????????????????????????????
	M._pseudoarginea_HFJAU2224_China_                           TCCTGGGATGGAGCATCATAGAGGGTGAGAATCCCGTCTTTGATACGGACTACCAGTGCA
	M._pseudodelicatula_HFJAU1291_China_                        TCCTGGGATGGAGCATCATAGAGGGTGAGAATCCCGTCTTTGATACGGACTACCAGTGCA
	M._pseudodelicatula_HFJAU2228_Type_China_                   TCCTGGGATGGAGCATCATAGAGGGTGAGAATCCCGTCTTTGATACGGACTACCAGTGCA
	M._pseudoglobocystis_HFJAU1556_China_                       ????????????????????????????????????????????????????????????
	M._arginophaea_ZRL2088_Thailand                             ????????????????????????????????????????????????????????????
	M._pseudoglobocystis_HFJAU2433_China_                       ????????????????????????????????????????????????????????????
	M._pseudoglobocystis_GX20172228_China_                      TCCTGGGATGGAGCATCATAGAGGGTGAGAATCCCGTCTCTGATACGGACTACCAGTGCA
	M._pseudoglobocystis_GX20172236_China_                      TCCTGGGATGGAGCATCATAGAGGGTGAGAATCCCGTCTCTGATACGGACTACCAGTGCA
	M._pseudoglobocystis_ZRL2013323_China_                      ????????????????????????????????????????????????????????????
	M._pseudoglobocystis_ZRL2013335_China_                      ????????????????????????????????????????????????????????????
	M._pseudoglobocystis_ZRL201332_Type_Thailand                ????????????????????????????????????????????????????????????
	'M. purpureobrunneola MFLUCC17_1343 Type Thailand'          TCCTGGGATGGAGCATCATAGAGGGTGAGAATCCCGTCTCTGATACGGACTACCAGTGCA
	M._pusillissima_ZRL3047_Type_Thailand                       TCCTGGGATGGAGCATCATAGAGGGTGAGAATCCCGTCTTTGATACGGACTACCAGTGCA
	M._repanda_AH47613_Togo                                     TCCTGGGATGGAGCATCATGGAGGGTGAGAATCCCGTCTCTGATACGGACTACCAGTGCA
	M._cf._roseipes_HFJAU2494_China_                            TCCTGGGATGGAGCATCATAGAGGGTGAGAATCCCGTCTTTGATATGGACTACCAGTGCA


	M._albofelina_LE312536_Type_Vietnam                         TTGTGGTATGCTCTCAACGAGTCGAGTTGTTTGGGAATGCAGCTCAAAATGGGTGGTAAA
	M._arginophaea_ZRL2089_Thailand                             TTGTGGTATGCTCTCAACGAGTCGAGTTGTTTGGGAATGCAGCTCAAAATGGGTGGTAAA
	M._rubrobrunnescens_K15091208_China                         ????????????????????????????????????????????????????????????
	M._rubrobrunnescens_K16082504_China                         ????????????????????????????????????????????????????????????
	M._rubrobrunnescens_NW1510_Thailand                         ????????????????????????????????????????????????????????????
	M._rubrobrunnescens_NW1522_Thailand                         ????????????????????????????????????????????????????????????
	M._rubrobrunnescens_NW1523_Thailand                         ????????????????????????????????????????????????????????????
	M._rubrobrunnescens_ZRL2094_Thailand                        GTGTGGTATGCTCTCAACGAGTCGAGTTGTTTGGGAATGCAGCTCAAAATGGGTGGTAAA
	M._rubrobrunnescens_ZRL2120_Type_Thailand                   TTGTGGTATGCTCTCAACGAGTCGAGTTGTTTGGGAATGCAGCTCAAAATGGGTGGTAAA
	M._rubrobrunnescens_ZRL3010_Thailand                        GTGTGGTATGCTCTCAACGAGTCGAGTTGTTTGGGAATGCAGCTCAAAATGGGTGGTAAA
	M._rubrobrunnescens_ZRL3048_Thailand                        TTGTGGTATGCTCTCAACGAGTCGAGTTGTTTGGGAATGCAGCTCAAAATGGGTGGTAAA
	M._rubrobrunnescens_var._tibiicystis_HMAS290755_China_      TTGTGGTATGCTCTCAACGAGTCGAGTTGTTTGGGAATGCAGCTCAAAATGGGTGGTAAA
	M._arginophaea_ZRL2091_Thailand                             TTGTGGTATGCTCTCAACGAGTCGAGTTGTTTGGGAATGCAGCTCAAAATGGGTGGTAAA
	M._rubrobrunnescens_var._tibiicystis_ZRL2121_Type_Thailand  TTGTGGTATGCTCTC?ACGAGTCGAGTTGTTTGGGAATGCAGCTCAAAATGGGTGGTAAA
	M._rufosquarrosa_HFJAU1208_China_                           TTGTGGTATGCTCTCAACGAGTCGAGTTGTTTGGGAATGCAGCTCAAAATGGGTGGTAAA
	M._rufosquarrosa_HFJAU1236_Type_China_                      TTGTGGTATGCTCTCAACGAGTCGAGTTGTTTGGGAATGCAGCTCAAAATGGGTGGTAAA
	M._subalba_ZRL2080_Thailand                                 TTGTGGTATGCTCTCAACGAGTCGAGTTGTTTGGGAATGCAGCTCAAAATGGGTGGTAAA
	M._subarginea_ZRL2052_Thailand                              ????????????????????????????????????????????????????????????
	M._subarginea_ZRL2092_Thailand                              TTGTGGTATGCTCTCAACGAGTCGAGTTGTTTGGGAATGCAGCTCAAAATGGGTGGTAAA
	M._subarginea_ZRL3036_Thailand                              TTGTGGTATGCTCTCAACGAGTCGAGTTGTTTGGGAATGCAGCTCAAAATGGGTGGTAAA
	M._suthepensis_ZRL3035_Type_Thailand                        TTGTGGTATGCTCTCAACGAGTCGAGTTGTTTGGGAATGCAGCTCAAAATGGGTGGTAAA
	M._tenuipes_HFJAU1536_Type_China_                           ????????????????????????????????????????????????????????????
	M._tenuipes_HFJAU3180_China_                                TTGTGGTATGCTCTCAACGAGTCGAGTTGTTTGGGAATGCAGCTCAAAATGGGTGGTAAA
	M._arginophaea_ZRL3110_Thailand                             TTGTGGTATGCTCTCAACGAGTCGAGTTGTTTGGGAATGCAGCTCAAAATGGGTGGTAAA
	'M. ventricocystidiata SQUH-ATR004 Oman'                    TTGTGGTATGCTCTCAACGAGTCGAGTTGTTTGGGAATGCAGCTCAAAATGGGTGGTAAA
	'M. ventricocystidiata SQUH-GOB002 Type Oman'               TTGTGGTATGCTCTCAACGAGTCGAGTTGTTTGGGAATGCAGCTCAAAATGGGTGGTAAA
	M._wuyishanensis_HFJAU3048_Type_China_                      ????????????????????????????????????????????????????????????
	M._xanthorubescens_NW1356_Thailand                          ????????????????????????????????????????????????????????????
	M._xanthorubescens_NW1526_Thailand                          ????????????????????????????????????????????????????????????
	M._xanthorubescens_ZRL3083_Thailand                         TTGTGGTATGCTCTCAACGAGTCGAGTTGTTTGGGAATGCAGCTCAAAATGGGTGGTAAA
	M._xanthorubescens_ZRL3096_Thailand                         TTGTGGTATGCTCTCAACGAGTCGAGTTGTTTGGGAATGCAGCTCAAAATGGGTGGTAAA
	'M. sp. HATFDI4_68 India'                                   ????????????????????????????????????????????????????????????
	M._sp._SV63_India                                           ????????????????????????????????????????????????????????????
	'M. sp. LD2021_6_12 China'                                  TTGTGGTATGCTCTCAACGAGTCGAGTTGTTTGGGAATGCAGCTCAAAATGGGTGGTAAA
	M._bifida_ZRL2057_Thailand                                  ????????????????????????????????????????????????????????????
	'M. sp. LD2021_6_10 China'                                  TTGTGGTATGCTCTCAACGAGTCGAGTTGTTTGGGAATGCAGCTCAAAATGGGTGGTAAA
	'M. sp. HBL2021_6_10 China'                                 TTGTGGTATGCTCTCAACGAGTCGAGTTGTTTGGGAATGCAGCTCAAAATGGGTGGTAAA
	M._sp._GX20170214_China_                                    TTGTGGTATGCTCTCAACGAGTCGAGTTGTTTGGGAATGCAGCTCAAAATGGGTGGTAAA
	M._sp._GX20170533_China_                                    TTGTGGTATGCTCTCAACGAGTCGAGTTGTTTGGGAATGCAGCTCAAAATGGGTGGTAAA
	Agaricus_crassisquamosus_ZRL2012607_Type_China              TTGTGGTATGCTCTCAAAGAGTCGAGTTGTTTGGGAATGCAGCTCAAAATGGGTGGTAAA
	Agaricus_trisulphuratus_LAPAF7_Togo                         TTGTGGTATGCTCTCAAAGAGTCGAGTTGTTTGGGAATGCAGCTCAAAATGGGTGGTAAA
	Agaricus_trisulphuratus_ZRL2128_Thailand                    ????????????????????????????????????????????????????????????
	Agaricus_variicystis_LD201234_Type_Thailand                 TTGTGGTATGCTCTCAAAGAGTCGAGTTGTTTGGGAATGCAGCTCAAAATGGGTGGTAAA
	Hymenagaricus_epipastus_ZRL3045_Thailand                    TTGTGGTATGCTCTCAACGAGTCGAGTTGTTTGGGAATGCAGCTCAAAATGGGTGGTAAA
	M._bifida_ZRL2103_Thailand                                  ????????????????????????????????????????????????????????????
	Hymenagaricus_sp._ZRL3103_Thailand                          TTGTGGTATGCTCTCAAAGAGTCGAGTTGTTTGGGAATGCAGCTCAAAATGGGTGGTAAA
	M._bifida_ZRL3067_Type_Thailand                             TTGTGGTATGCTCTCAACGAGTCGAGTTGTTTGGGAATGCAGCTCAAAATGGGTGGTAAA
	M._bifida_ZRL3076_Thailand                                  TTGTGGTATGCTCTCAACGAGTCGAGTTGTTTGGGAATGCAGCTCAAAATGGGTGGTAAA
	M._bifida_ecv3638_Thailand                                  TTGTGGTATGCTCTCAACGAGTCGAGTTGTTTGGGAATGCAGCTCAAAATGGGTGGTAAA
	M._bifida_HFJAU1348_China_                                  TTGTGGTATGCTCTCAACGAGTCGAGTTGTTTGGGAATGCAGCTCAAAATGGGTGGTAAA
	M._bifida_HFJAU2998_China_                                  TTGTGGTATGCTCTCAACGAGTCGAGTTGTTTGGGAATGCAGCTCAAAATGGGTGGTAAA
	'M. albella MFLUCC17_1342 Type Thailand'                    TTGTGGTATGCTCTCAACGAGTCGAGTTGTTTGGGAATGCAGCTCAAAATGGGTGGTAAA
	M._brunneosquamata_LD201236_Type_Thailand                   ????????????????????????????????????????????????????????????
	'M. cornuta TNS_F_52279 Type Japan'                         ????????????????????????????????????????????????????????????
	M._cortinata_ZRL2129_Thailand                               TTGTGGTATGCTCTCAACGAGTCGAGTTGTTTGGGAATGCAGCTCAAAATGGGTGGTAAA
	M._cortinata_HFJAU0713_China_                               TTGTGGTATGCTCTCAACGAGTCGAGTTGTTTGGGAATGCAGCTCAAAATGGGTGGTAAA
	M._delicatula_HMAS290752_Type_China_                        ????????????????????????????????????????????????????????????
	M._delicatula_HMAS290753_China_                             TTGTGGTATGCTCTCAACGAGTCGAGTTGTTTGGGAATGCAGCTCAAAATGGGTGGTAAA
	M._dentatomarginata_HMAS290760_Type_China_                  TTGTGGTATGCTCTCAACGAGTCGAGTTGTTTGGGAATGCAGCTCAAAATGGGTGGTAAA
	M._digitatocystis_HMAS290751_China_                         TTGTGGTATGCTCTCAACGAGTCGAGTTGTTTGGGAATGCAGCTCAAAATGGGTGGTAAA
	M._digitatocystis_HMAS290750_Type_China_                    TTGTGGTATGCTCTCAACGAGTCGAGTTGTTTGGGAATGCAGCTCAAAATGGGTGGTAAA
	M._digitatocystis_HFJAU1871_China_                          ????????????????????????????????????????????????????????????
	M._albosericea_ZRL3049_Thailand                             ????????????????????????????????????????????????????????????
	M._furfuracea_HFJAU1768_China_                              ????????????????????????????????????????????????????????????
	M._furfuracea_K15091214_China                               ????????????????????????????????????????????????????????????
	M._furfuracea_K15091228_China                               ????????????????????????????????????????????????????????????
	M._furfuracea_GDGM44176_China_                              ????????????????????????????????????????????????????????????
	M._furfuracea_N.K.Zeng2420_China_                           ????????????????????????????????????????????????????????????
	M._furfuracea_ZRL2119_Thailand                              TTGTGGTATGCTCTCAACGAGTCGAGTTGTTTGGGAATGCAGCTCAAAATGGGTGGTAAA
	M._furfuracea_ZRL3006_Type_Thailand                         TTGTGGTATGCTCTCAACGAGTCGAGTTGTTTGGGAATGCAGCTCAAAATGGGTGGTAAA
	M._furfuracea_HFJAU1570_China_                              ????????????????????????????????????????????????????????????
	M._furfuracea_HFJAU3123_China_                              TTGTGGTATGCTCTCAACGAGTCGAGTTGTTTGGGAATGCAGCTCAAAATGGGTGGTAAA
	M._geesterani_AH47609_Thailand                              TTGTGGTATGCTTTCAACGAGTCGAGTTGTTTGGGAATGCAGCTCAAAATGGGTGGTAAA
	M._allantoidea_ZRL2038_Type_Thailand                        TTGTGGTATGCTCTCAACGAGTCGAGTTGTTTGGGAATGCAGCTCAAAATGGGTGGTAAA
	'M. geesterani E.C. Vellinga 2263(L) The Netherlands'       TTGTGGTATGCTTTCAACGAGTCGAGTTGTTTGGGAATGCAGCTCAAAATGGGTGGTAAA
	M._globocystis_HFJAU2709_China_                             TTGTGGTATGCTCTCAACGAGTCGAGTTGTTTGGGAATGCAGCTCAAAATGGGTGGTAAA
	M._globocystis_H15060610_China                              ????????????????????????????????????????????????????????????
	M._globocystis_H16091312_China                              ????????????????????????????????????????????????????????????
	M._globocystis_JXSB819_China_                               TTGTGGTATGCTCTCAACGAGTCGAGTTGTTTGGGAATGCAGCTCAAAATGGGTGGTAAA
	M._globocystis_K15091213_China                              ????????????????????????????????????????????????????????????
	M._globocystis_K16053117_China                              ????????????????????????????????????????????????????????????
	M._globocystis_ZRL2013465_China                             TTGTGGTATGCTCTCAACGAGTCGAGTTGTTTGGGAATGCAGCTCAAAATGGGTGGTAAA
	M._globocystis_MHHNU31093_China_                            ????????????????????????????????????????????????????????????
	M._globocystis_ZRL2015164_China_                            TTGTGGTATGCTCTCAACGAGTCGAGTTGTTTGGGAATGCAGCTCAAAATGGGTGGTAAA
	M._arginea_ZRL3090_Thailand                                 TTGTGGTATGCTCTCAACGAGTCGAGTTGTTTGGGAATGCAGCTCAAAATGGGTGGTAAA
	M._globocystis_ZRL2015243_China_                            TTGTGGTATGCTCTCAACGAGTCGAGTTGTTTGGGAATGCAGCTCAAAATGGGTGGTAAA
	M._globocystis_HNL501440_Laos                               ????????????????????????????????????????????????????????????
	M._globocystis_HNL501777_Laos                               ????????????????????????????????????????????????????????????
	M._globocystis_VDW1278_South_Africa                         ????????????????????????????????????????????????????????????
	M._globocystis_ZRL2049_Thailand                             ????????????????????????????????????????????????????????????
	M._globocystis_ZRL2133_Thailand                             ????????????????????????????????????????????????????????????
	M._globocystis_HFJAU1518_China_                             TTGTGGTATGCTCTCAACGAGTCGAGTTGTTTGGGAATGCAGCTCAAAATGGGTGGTAAA
	M._globocystis_ZRL2126_Thailand                             ????????????????????????????????????????????????????????????
	M._globocystis_ZRL3004_Thailand                             TTGTGGTATGCTCTCAACGAGTCGAGTTGTTTGGGAATGCAGCTCAAAATGGGTGGTAAA
	M._gracilis_HNL503432_Laos                                  ????????????????????????????????????????????????????????????
	M._arginophaea_GX20170167_China_                            TTGTGGTATGCTCTCAACGAGTCGAGTTGTTTGGGAATGCAGCTCAAAATGGGTGGTAAA
	M._gracilis_HNL503436_Laos                                  ????????????????????????????????????????????????????????????
	M._gracilis_NW1343_Thailand                                 ????????????????????????????????????????????????????????????
	M._gracilis_ZRL2041_Thailand                                TTGTGGTATGCTCTCAACGAGTCGAGTTGTTTGGGAATGCAGCTCAAAATGGGTGGTAAA
	M._lateritia_var._vinaceipes_HMHNU950_China_                ????????????????????????????????????????????????????????????
	M._lateritia_var._vinaceipes_HMHNU930_China_                ????????????????????????????????????????????????????????????
	M._lateritia_var._vinaceipes_ZRL2073_Type_Thailand          ????????????????????????????????????????????????????????????
	M._lateritia_var._vinaceipes_HFJAU1885_China_               ????????????????????????????????????????????????????????????
	M._megarubescens_N.K.Zeng2989_China_                        ????????????????????????????????????????????????????????????
	M._megarubescens_HMAS290754_China_                          TTGTGGTATGCTCTCAACGAGTCGAGTTGTTTGGGAATGCAGCTCAAAATGGGTGGTAAA
	M._megarubescens_ZRL2008_Thailand                           TTGTGGTATGCTCTCAACGAGTCGAGTTGTTTGGGAATGCAGCTCAAAATGGGTGGTAAA
	M._arginophaea_JXSB1685_China_                              TTGTGGTATGCTCTCAACGAGTCGAGTTGTTTGGGAATGCAGCTCAAAATGGGTGGTAAA
	M._megarubescens_ZRL2009_Thailand                           TTGTGGTATGCTCTCAACGAGTCGAGTTGTTTGGGAATGCAGCTCAAAATGGGTGGTAAA
	M._megarubescens_ZRL2086_Type_Thailand                      ????????????????????????????????????????????????????????????
	M._megaspora_HFJAU0712_China_                               TTGTGGTATGCTCTCAACGAGTCGAGTTGTTTGGGAATGCAGCTCAAAATGGGTGGTAAA
	M._megaspora_HFJAU1209_China_                               TTGTGGTATGCTCTCAACGAGTCGAGTTGTTTGGGAATGCAGCTCAAAATGGGTGGTAAA
	M._megaspora_ZRL2051_Thailand                               TTGTGGTATGC?CTCAACGAGTCGAGTTGTTTGGGAATGCAGCTCAAAATGGGTGGTAAA
	M._megaspora_ZRL3068_Thailand                               TAGTGGTATGCTCTCAACGAGTCGAGTTGTTTGGGAATGCAGCTCAAAATGGGTGGTAAA
	M._megaspora_HFJAU1255_China_                               TTGTGGTATGCTCTCAACGAGTCGAGTTGTTTGGGAATGCAGCTCAAAATGGGTGGTAAA
	M._minor_HFJAU2796_China_                                   TTGTGGTATGCTCTCAACGAGTCGAGTTGTTTGGGAATGCAGCTCAAAATGGGTGGTAAA
	M._minor_HFJAU2812_Type_China_                              ????????????????????????????????????????????????????????????
	M._ovalispora_HFJAU2010_Type_China_                         TTGTGGTATGCTCTCAACGAGTCGAGTTGTTTGGGAATGCAGCTCAAAATGGGTGGTAAA
	M._arginophaea_ZRL2027_Thailand                             TTGTGGTATGCTCTCAACGAGTCGAGTTGTTTGGGAATGCAGCTCAAAATGGGTGGTAAA
	M._ovalispora_HFJAU3179_China_                              ????????????????????????????????????????????????????????????
	M._pleurocystidiata_ZRL2023_Thailand                        ????????????????????????????????????????????????????????????
	M._pseudoarginea_HFJAU1715_China_                           TTGTGGTATGCTCTCAACGAGTCGAGTTGTTTGGGAATGCAGCTCAAAATGGGTGGTAAA
	M._pseudoarginea_HFJAU2122_China_                           TTGTGGTATGCTCTCAACGAGTCGAGTTGTTTGGGAATGCAGCTCAAAATGGGTGGTAAA
	M._pseudoarginea_JXSB1681_China_                            TTGTGGTATGCTCTCAACGAGTCGAGTTGTTTGGGAATGCAGCTCAAAATGGGTGGTAAA
	M._pseudoarginea_ZRL3069_Thailand                           ????????????????????????????????????????????????????????????
	M._pseudoarginea_HFJAU2224_China_                           TTGTGGTATGCTCTCAACGAGTCGAGTTGTTTGGGAATGCAGCTCAAAATGGGTGGTAAA
	M._pseudodelicatula_HFJAU1291_China_                        TTGTGGTATGCTCTCAACGAGTCGAGTTGTTTGGGAATGCAGCTCAAAATGGGTGGTAAA
	M._pseudodelicatula_HFJAU2228_Type_China_                   TTGTGGTATGCTCTCAACGAGTCGAGTTGTTTGGGAATGCAGCTCAAAATGGGTGGTAAA
	M._pseudoglobocystis_HFJAU1556_China_                       ????????????????????????????????????????????????????????????
	M._arginophaea_ZRL2088_Thailand                             ????????????????????????????????????????????????????????????
	M._pseudoglobocystis_HFJAU2433_China_                       ????????????????????????????????????????????????????????????
	M._pseudoglobocystis_GX20172228_China_                      TTGTGGTATGCTCTCAACGAGTCGAGTTGTTTGGGAATGCAGCTCAAAATGGGTGGTAAA
	M._pseudoglobocystis_GX20172236_China_                      TTGTGGTATGCTCTCAACGAGTCGAGTTGTTTGGGAATGCAGCTCAAAATGGGTGGTAAA
	M._pseudoglobocystis_ZRL2013323_China_                      ????????????????????????????????????????????????????????????
	M._pseudoglobocystis_ZRL2013335_China_                      ????????????????????????????????????????????????????????????
	M._pseudoglobocystis_ZRL201332_Type_Thailand                ????????????????????????????????????????????????????????????
	'M. purpureobrunneola MFLUCC17_1343 Type Thailand'          TTGTGGTATGCTCTCAACGAGTCGAGTTGTTTGGGAATGCAGCTCAAAATGGGTGGTAAA
	M._pusillissima_ZRL3047_Type_Thailand                       TTGTGGTATGCTCTCAACGAGTCGAGTTGTTTGGGAATGCAGCTCAAAATGGGTGGTAAA
	M._repanda_AH47613_Togo                                     TTGTGGTATGCTCTCAACGAGTCGAGTTGTTTGGGAATGCAGCTCARAATGGGTGGTAAA
	M._cf._roseipes_HFJAU2494_China_                            TTGTGGTATGCTCTCAACGAGTCGAGTTGTTTGGGAATGCAGCTCAAAATGGGTGGTAAA


	M._albofelina_LE312536_Type_Vietnam                         TTCCATCTAAAGCTAAATATTGGCGAGAGACCGATAGCGAACAAGTACCGTGAGGGAAAG
	M._arginophaea_ZRL2089_Thailand                             TTCCATCTAAAGCTAAATATTGGCGAGAGACCGATAGCGAACAAGTACCGTGAGGGAAAG
	M._rubrobrunnescens_K15091208_China                         ????????????????????????????????????????????????????????????
	M._rubrobrunnescens_K16082504_China                         ????????????????????????????????????????????????????????????
	M._rubrobrunnescens_NW1510_Thailand                         ????????????????????????????????????????????????????????????
	M._rubrobrunnescens_NW1522_Thailand                         ????????????????????????????????????????????????????????????
	M._rubrobrunnescens_NW1523_Thailand                         ????????????????????????????????????????????????????????????
	M._rubrobrunnescens_ZRL2094_Thailand                        TTCCATCTAAAGCTAAATATTGGCGAGAGACCGATAGCGAACAAGTACCGTGAGGGAAAG
	M._rubrobrunnescens_ZRL2120_Type_Thailand                   TTCCATCTAAAGCTAAATATTGGCGAGAGACCGATAGCGAACAAGTACCGTGAGGGAAAG
	M._rubrobrunnescens_ZRL3010_Thailand                        TTCCATCTAAAGCTAAATATTGGCGAGAGACCGATAGCGAACAAGTACCGTGAGGGAAAG
	M._rubrobrunnescens_ZRL3048_Thailand                        TTCCATCTAAAGCTAAATATTGGCGAGAGACCGATAGCGAACAAGTACCGTGAGGGAAAG
	M._rubrobrunnescens_var._tibiicystis_HMAS290755_China_      TTCCATCTAAAGCTAAATATTGGCGAGAGACCGATAGCGAACAAGTACCGTGAGGGAAAG
	M._arginophaea_ZRL2091_Thailand                             TTCCATCTAAAGCTAAATATTGGCGAGAGACCGATAGCGAACAAGTACCGTGAGGGAAAG
	M._rubrobrunnescens_var._tibiicystis_ZRL2121_Type_Thailand  TTCCATCTAAAGCTAAATATTGGCGAGAGACCGATAGCGAACAAGTACCGTGAGGGAAAG
	M._rufosquarrosa_HFJAU1208_China_                           TTCCATCTAAAGCTAAATATTGGCGAGAGACCGATAGCGAACAAGTACCGTGAGGGAAAG
	M._rufosquarrosa_HFJAU1236_Type_China_                      TTCCATCTAAAGCTAAATATTGGCGAGAGACCGATAGCGAACAAGTACCGTGAGGGAAAG
	M._subalba_ZRL2080_Thailand                                 TTCCATCTAAAGCTAAATATTGGCGAGAGACCGATAGCGAACAAGTACCGTGAGGGAAAG
	M._subarginea_ZRL2052_Thailand                              ???????????????????????????????????????????????????GAGGGAAAG
	M._subarginea_ZRL2092_Thailand                              TTCCATCTAAAGCTAAATATTGGCGAGAGACCGATAGCGAACAAGTACCGTGAGGGAAAG
	M._subarginea_ZRL3036_Thailand                              TTCCATCTAAAGCTAAATATTGGCGAGAGACCGATAGCGAACAAGTACCGTGAGGGAAAG
	M._suthepensis_ZRL3035_Type_Thailand                        TTCCATCTAAAGCTAAATATTGGCGAGAGACCGATAGCGAACAAGTACCGTGAGGGAAAG
	M._tenuipes_HFJAU1536_Type_China_                           ????????????????????????????????????????????????????????????
	M._tenuipes_HFJAU3180_China_                                TTCCATCTAAAGCTAAATATTGGCGAGAGACCGATAGCGAACAAGTACCGTGAGGGAAAG
	M._arginophaea_ZRL3110_Thailand                             TTCCATCTAAAGCTAAATATTGGCGAGAGACCGATAGCGAACAAGTACCGTGAGGGAAAG
	'M. ventricocystidiata SQUH-ATR004 Oman'                    TTCCATCTAAAGCTAAATATTGGCGAGAGACCGATAGCGAACAAGTACCGTGAGGGAAAG
	'M. ventricocystidiata SQUH-GOB002 Type Oman'               TTCCATCTAAAGCTAAATATTGGCGAGAGACCGATAGCGAACAAGTACCGTGAGGGAAAG
	M._wuyishanensis_HFJAU3048_Type_China_                      ????????????????????????????????????????????????????????????
	M._xanthorubescens_NW1356_Thailand                          ????????????????????????????????????????????????????????????
	M._xanthorubescens_NW1526_Thailand                          ????????????????????????????????????????????????????????????
	M._xanthorubescens_ZRL3083_Thailand                         TTCCATCTAAAGCTAAATATTGGCGAGAGACCGATAGCGAACAAGTACCGTGAGGGAAAG
	M._xanthorubescens_ZRL3096_Thailand                         TTCCATCTAAAGCTAAATATTGGCGAGAGACCGATAGCGAACAAGTACCGTGAGGGAAAG
	'M. sp. HATFDI4_68 India'                                   ????????????????????????????????????????????????????????????
	M._sp._SV63_India                                           ????????????????????????????????????????????????????????????
	'M. sp. LD2021_6_12 China'                                  TTCCATCTAAAGCTAAATATTGGCGAGAGACCGATAGCGAACAAGTACCGTGAGGGAAAG
	M._bifida_ZRL2057_Thailand                                  ????????????????????????????????????????????????????????????
	'M. sp. LD2021_6_10 China'                                  TTCCATCTAAAGCTAAATATTGGCGAGAGACCGATAGCGAACAAGTACCGTGAGGGAAAG
	'M. sp. HBL2021_6_10 China'                                 TTCCATCTAAAGCTAAATATTGGCGAGAGACCGATAGCGAACAAGTACCGTGAGGGAAAG
	M._sp._GX20170214_China_                                    TTCCATCTAAAGCTAAATATTGGCGAGAGACCGATAGCGAACAAGTACCGTGAGGGAAAG
	M._sp._GX20170533_China_                                    TTCCATCTAAAGCTAAATATTGGCGAGAGACCGATAGCGAACAAGTACCGTGAGGGAAAG
	Agaricus_crassisquamosus_ZRL2012607_Type_China              TTCCATCTAAAGCTAAATATTGGCGAGAGACCGATAGCGAACAAGTACCGTGAGGGAAAG
	Agaricus_trisulphuratus_LAPAF7_Togo                         TTCCATCTAAAGCTAAATATTGGCGAGAGACCGATAGCGAACAAGTACCGTGAGGGAAAG
	Agaricus_trisulphuratus_ZRL2128_Thailand                    ????????????????????????????????????????????????????????????
	Agaricus_variicystis_LD201234_Type_Thailand                 TTCCATCTAAAGCTAAATATTGGCGAGAGACCGATAGCGAACAAGTACCGTGAGGGAAAG
	Hymenagaricus_epipastus_ZRL3045_Thailand                    TTCCATCTAAAGCTAAATATTGGCGAGAGACCGATAGCGAACAAGTACCGTGAGGGAAAG
	M._bifida_ZRL2103_Thailand                                  ????????????????????????????????????????????????????????????
	Hymenagaricus_sp._ZRL3103_Thailand                          TTCCATCTAAAGCTAAATATTGGCGAGAGACCGATAGCGAACAAGTACCGTGAGGGAAAG
	M._bifida_ZRL3067_Type_Thailand                             TTCCATCTAAAGCTAAATATTGGCGAGAGACCGATAGCGAACAAGTACCGTGAGGGAAAG
	M._bifida_ZRL3076_Thailand                                  TTCCATCTAAAGCTAAATATTGGCGAGAGACCGATAGCGAACAAGTACCGTGAGGGAAAG
	M._bifida_ecv3638_Thailand                                  TTCCATCTAAAGCTAAATATTGGCGAGAGACCGATAGCGAACAAGTACCGTGAGGGAAAG
	M._bifida_HFJAU1348_China_                                  TTCCATCTAAAGCTAAATATTGGCGAGAGACCGATAGCGAACAAGTACCGTGAGGGAAAG
	M._bifida_HFJAU2998_China_                                  TTCCATCTAAAGCTAAATATTGGCGAGAGACCGATAGCGAACAAGTACCGTGAGGGAAAG
	'M. albella MFLUCC17_1342 Type Thailand'                    TTCCATCTAAAGCTAAATATTGGCGAGAGACCGATAGCGAACAAGTACCGTGAGGGAAAG
	M._brunneosquamata_LD201236_Type_Thailand                   ????????????????????????????????????????????????????????????
	'M. cornuta TNS_F_52279 Type Japan'                         ????????????????????????????????????????????????????????????
	M._cortinata_ZRL2129_Thailand                               TTCCATCTAAAGCTAAATATTGGCGAGAGACCGATAGCGAACAAGTACCGTGAGGGAAAG
	M._cortinata_HFJAU0713_China_                               TTCCATCTAAAGCTAAATATTGGCGAGAGACCGATAGCGAACAAGTACCGTGAGGGAAAG
	M._delicatula_HMAS290752_Type_China_                        ????????????????????????????????????????????????????????????
	M._delicatula_HMAS290753_China_                             TTCCATCTAAAGCTAAATATTGGCGAGAGACCGATAGCGAACAAGTACCGTGAGGGAAAG
	M._dentatomarginata_HMAS290760_Type_China_                  TTCCATCTAAAGCTAAATATTGGCGAGAGACCGATAGCGAACAAGTACCGTGAGGGAAAG
	M._digitatocystis_HMAS290751_China_                         TTCCATCTAAAGCTAAATATTGGCGAGAGACCGATAGCGAACAAGTACCGTGAGGGAAAG
	M._digitatocystis_HMAS290750_Type_China_                    TTCCATCTAAAGCTAAATATTGGCGAGAGACCGATAGCGAACAAGTACCGTGAGGGAAAG
	M._digitatocystis_HFJAU1871_China_                          ????????????????????????????????????????????????????????????
	M._albosericea_ZRL3049_Thailand                             ????????????????????????????????????????????????????????????
	M._furfuracea_HFJAU1768_China_                              ????????????????????????????????????????????????????????????
	M._furfuracea_K15091214_China                               ????????????????????????????????????????????????????????????
	M._furfuracea_K15091228_China                               ????????????????????????????????????????????????????????????
	M._furfuracea_GDGM44176_China_                              ????????????????????????????????????????????????????????????
	M._furfuracea_N.K.Zeng2420_China_                           ????????????????????????????????????????????????????????????
	M._furfuracea_ZRL2119_Thailand                              TTCCATATAAAGCTAAATATTGGCGAGAGACCGATAGCGAACAAGTACCGTGAGGGAAAG
	M._furfuracea_ZRL3006_Type_Thailand                         TTCCATCTAAAGCTAAATATTGGCGAGAGACCGATAGCGAACAAGTACCGTGAGGGAAAG
	M._furfuracea_HFJAU1570_China_                              ????????????????????????????????????????????????????????????
	M._furfuracea_HFJAU3123_China_                              TTCCATCTAAAGCTAAATATTGGCGAGAGACCGATAGCGAACAAGTACCGTGAGGGAAAG
	M._geesterani_AH47609_Thailand                              TTCCATCTAAAGCTAAATATTGGCGAGAGACCGATAGCGAACAAGTACCGTGAGGGAAAG
	M._allantoidea_ZRL2038_Type_Thailand                        TTCCATCTAAAGCTAAATATTGGCGAGAGACCGATAGCGAACAAGTACCGTGAGGGAAAG
	'M. geesterani E.C. Vellinga 2263(L) The Netherlands'       TTCCATCTAAAGCTAAATATTGGCGAGAGACCGATAGCGAACAAGTACCGTGAGGGAAAG
	M._globocystis_HFJAU2709_China_                             TTCCATCTAAAGCTAAATATTGGCGAGAGACCGATAGCGAACAAGTACCGTGAGGGAAAG
	M._globocystis_H15060610_China                              ????????????????????????????????????????????????????????????
	M._globocystis_H16091312_China                              ????????????????????????????????????????????????????????????
	M._globocystis_JXSB819_China_                               TTCCATCTAAAGCTAAATATTGGCGAGAGACCGATAGCGAACAAGTACCGTGAGGGAAAG
	M._globocystis_K15091213_China                              ????????????????????????????????????????????????????????????
	M._globocystis_K16053117_China                              ????????????????????????????????????????????????????????????
	M._globocystis_ZRL2013465_China                             TTCCATCTAAAGCTAAATATTGGCGAGAGACCGATAGCGAACAAGTACCGTGAGGGAAAG
	M._globocystis_MHHNU31093_China_                            ????????????????????????????????????????????????????????????
	M._globocystis_ZRL2015164_China_                            TTCCATCTAAAGCTAAATATTGGCGAGAGACCGATAGCGAACAAGTACCGTGAGGGAAAG
	M._arginea_ZRL3090_Thailand                                 TTCCATCTAAAGCTAAATATTGGCGAGAGACCGATAGCGAACAAGTACCGTGAGGGAAAG
	M._globocystis_ZRL2015243_China_                            TTCCATCTAAAGCTAAATATTGGCGAGAGACCGATAGCGAACAAGTACCGTGAGGGAAAG
	M._globocystis_HNL501440_Laos                               ????????????????????????????????????????????????????????????
	M._globocystis_HNL501777_Laos                               ????????????????????????????????????????????????????????????
	M._globocystis_VDW1278_South_Africa                         ????????????????????????????????????????????????????????????
	M._globocystis_ZRL2049_Thailand                             ????????????????????????????????????????????????????????????
	M._globocystis_ZRL2133_Thailand                             ????????????????????????????????????????????????????????????
	M._globocystis_HFJAU1518_China_                             TTCCATCTAAAGCTAAATATTGGCGAGAGACCGATAGCGAACAAGTACCGTGAGGGAAAG
	M._globocystis_ZRL2126_Thailand                             ????????????????????????????????????????????????????????????
	M._globocystis_ZRL3004_Thailand                             TTCCATCTAAAGCTAAATATTGGCGAGAGACCGATAGCGAACAAGTACCGTGA-GGAAAG
	M._gracilis_HNL503432_Laos                                  ????????????????????????????????????????????????????????????
	M._arginophaea_GX20170167_China_                            TTCCATCTAAAGCTAAATATTGGCGAGAGACCGATAGCGAACAAGTACCGTGAGGGAAAG
	M._gracilis_HNL503436_Laos                                  ????????????????????????????????????????????????????????????
	M._gracilis_NW1343_Thailand                                 ????????????????????????????????????????????????????????????
	M._gracilis_ZRL2041_Thailand                                TTCCATCTAAAGCTAAATATTGGCGAGAGACCGATAGCGAACAAGTACCGTGAGGGAAAG
	M._lateritia_var._vinaceipes_HMHNU950_China_                ????????????????????????????????????????????????????????????
	M._lateritia_var._vinaceipes_HMHNU930_China_                ????????????????????????????????????????????????????????????
	M._lateritia_var._vinaceipes_ZRL2073_Type_Thailand          ????????????????????????????????????????????????????????????
	M._lateritia_var._vinaceipes_HFJAU1885_China_               ????????????????????????????????????????????????????????????
	M._megarubescens_N.K.Zeng2989_China_                        ????????????????????????????????????????????????????????????
	M._megarubescens_HMAS290754_China_                          TTCCATCTAAAGCTAAATATTGGCGAGAGACCGATAGCGAACAAGTACCGTGAGGGAAAG
	M._megarubescens_ZRL2008_Thailand                           TTCCATCTAAAGCTAAATATTGGCGAGAGACCGATAGCGAACAAGTACCGTGAGGGAAAG
	M._arginophaea_JXSB1685_China_                              TTCCATCTAAAGCTAAATATTGGCGAGAGACCGATAGCGAACAAGTACCGTGAGGGAAAG
	M._megarubescens_ZRL2009_Thailand                           TTCCATCTAAAGCTAAATATTGGCGAGAGACCGATAGCGAACAAGTACCGTGAGGGAAAG
	M._megarubescens_ZRL2086_Type_Thailand                      ????????????????????????????????????????????????????????????
	M._megaspora_HFJAU0712_China_                               TTCCATCTAAAGCTAAATATTGGCGAGAGACCGATAGCGAACAAGTACCGTGAGGGAAAG
	M._megaspora_HFJAU1209_China_                               TTCCATCTAAAGCTAAATATTGGCGAGAGACCGATAGCGAACAAGTACCGTGAGGGAAAG
	M._megaspora_ZRL2051_Thailand                               TTCCATCTAAAGCTAAATATTGGCGAGAGACCGATAGCGAACAAGTACCGTGAGGGAAAG
	M._megaspora_ZRL3068_Thailand                               TTCCATCTAAAGCTAAATATTGGCGAGAGACCGATAGCGAACAAGTACCGTGAGGGAAAG
	M._megaspora_HFJAU1255_China_                               TTCCATCTAAAGCTAAATATTGGCGAGAGACCGATAGCGAACAAGTACCGTGAGGGAAAG
	M._minor_HFJAU2796_China_                                   TTCCATCTAAAGCTAAATATTGGCGAGAGACCGATAGCGAACAAGTACCGTGAGGGAAAG
	M._minor_HFJAU2812_Type_China_                              ????????????????????????????????????????????????????????????
	M._ovalispora_HFJAU2010_Type_China_                         TTCCATCTAAAGCTAAATATTGGCGAGAGACCGATAGCGAACAAGTACCGTGAGGGAAAG
	M._arginophaea_ZRL2027_Thailand                             TTCCATCTAAAGCTAAATATTGGCGAGAGACCGATAGCGAACAAGTACCGTGAGGGAAAG
	M._ovalispora_HFJAU3179_China_                              ????????????????????????????????????????????????????????????
	M._pleurocystidiata_ZRL2023_Thailand                        ????????????????????????????????????????????????????????????
	M._pseudoarginea_HFJAU1715_China_                           TTCCATCTAAAGCTAAATATTGGCGAGAGACCGATAGCGAACAAGTACCGTGAGGGAAAG
	M._pseudoarginea_HFJAU2122_China_                           TTCCATCTAAAGCTAAATATTGGCGAGAGACCGATAGCGAACAAGTACCGTGAGGGAAAG
	M._pseudoarginea_JXSB1681_China_                            TTCCATCTAAAGCTAAATATTGGCGAGAGACCGATAGCGAACAAGTACCGTGAGGGAAAG
	M._pseudoarginea_ZRL3069_Thailand                           ????????????????????????????????????????????????????????????
	M._pseudoarginea_HFJAU2224_China_                           TTCCATCTAAAGCTAAATATTGGCGAGAGACCGATAGCGAACAAGTACCGTGAGGGAAAG
	M._pseudodelicatula_HFJAU1291_China_                        TTCCATCTAAAGCTAAATATTGGCGAGAGACCGATAGCGAACAAGTACCGTGAGGGAAAG
	M._pseudodelicatula_HFJAU2228_Type_China_                   TTCCATCTAAAGCTAAATATTGGCGAGAGACCGATAGCGAACAAGTACCGTGAGGGAAAG
	M._pseudoglobocystis_HFJAU1556_China_                       ????????????????????????????????????????????????????????????
	M._arginophaea_ZRL2088_Thailand                             ????????????????????????????????????????????????????????????
	M._pseudoglobocystis_HFJAU2433_China_                       ????????????????????????????????????????????????????????????
	M._pseudoglobocystis_GX20172228_China_                      TTCCATCTAAAGCTAAATATTGGCGAGAGACCGATAGCGAACAAGTACCGTGAGGGAAAG
	M._pseudoglobocystis_GX20172236_China_                      TTCCATCTAAAGCTAAATATTGGCGAGAGACCGATAGCGAACAAGTACCGTGAGGGAAAG
	M._pseudoglobocystis_ZRL2013323_China_                      ????????????????????????????????????????????????????????????
	M._pseudoglobocystis_ZRL2013335_China_                      ????????????????????????????????????????????????????????????
	M._pseudoglobocystis_ZRL201332_Type_Thailand                ????????????????????????????????????????????????????????????
	'M. purpureobrunneola MFLUCC17_1343 Type Thailand'          TTCCATCTAAAGCTAAATATTGGCGAGAGACCGATAGCGAACAAGTACCGTGAGGGAAAG
	M._pusillissima_ZRL3047_Type_Thailand                       TTCCATCTAAAGCTAAATATTGGCGAGAGACCGATAGCGAACAAGTACCGTGAGGGAAAG
	M._repanda_AH47613_Togo                                     TTCCATCTAAAGCTAAATATTGGCGAGAGACCGATAGCGAACAAGTACCGTGAGGGAAAG
	M._cf._roseipes_HFJAU2494_China_                            TTCCATCTAAAGCTAAATATTGGCGAGAGACCGATAGCGAACAAGTACCGTGAGGGAAAG


	M._albofelina_LE312536_Type_Vietnam                         ATGAAAAGAACTTTGGAAAGAGAGTTAAACAGTACGTGAAATTGCTGAAAGGGAAACGCT
	M._arginophaea_ZRL2089_Thailand                             ATGAAAAGAACTTTGGAAAGAGAGTTAAACAGTACGTGAAATTGCTGAAAGGGAAACGCT
	M._rubrobrunnescens_K15091208_China                         ????????????????????????????????????????????????????????????
	M._rubrobrunnescens_K16082504_China                         ????????????????????????????????????????????????????????????
	M._rubrobrunnescens_NW1510_Thailand                         ????????????????????????????????????????????????????????????
	M._rubrobrunnescens_NW1522_Thailand                         ????????????????????????????????????????????????????????????
	M._rubrobrunnescens_NW1523_Thailand                         ????????????????????????????????????????????????????????????
	M._rubrobrunnescens_ZRL2094_Thailand                        ATGAAAAGAACTTTGGAAAGAGAGTTAAACAGTACGTGAAATTGCTGAAAGGGAAACGCT
	M._rubrobrunnescens_ZRL2120_Type_Thailand                   ATGAAAAGAACTTTGGAAAGAGAGTTAAACAGTACGTGAAATTGCTGAAAGGGAAACGCT
	M._rubrobrunnescens_ZRL3010_Thailand                        ATGAAAAGAACTTTGGAAAGAGAGTTAAACAGTACGTGAAATTGCTGAAAGGGAAACGCT
	M._rubrobrunnescens_ZRL3048_Thailand                        ATGAAAAGAACTTTGGAAAGAGAGTTAAACAGTACGTGAAATTGCTGAAAGGGAAACGCT
	M._rubrobrunnescens_var._tibiicystis_HMAS290755_China_      ATGAAAAGAACTTTGGAAAGAGAGTTAAACAGTACGTGAAATTGCTGAAAGGGAAACGCT
	M._arginophaea_ZRL2091_Thailand                             ATGAAAAGAACTTTGGAAAGAGAGTTAAACAGTACGTGAAATTGCTGAAAGGGAAACGCT
	M._rubrobrunnescens_var._tibiicystis_ZRL2121_Type_Thailand  ATGAAAAGAACTTTGGAAAGAGAGTTAAACAGTACGTGAAATTGCTGAAAGGGAAACGCT
	M._rufosquarrosa_HFJAU1208_China_                           ATGAAAAGAACTTTGGAAAGAGAGTTAAACAGTACGTGAAATTGCTGAAAGGGAAACGCT
	M._rufosquarrosa_HFJAU1236_Type_China_                      ATGAAAAGAACTTTGGAAAGAGAGTTAAACAGTACGTGAAATTGCTGAAAGGGAAACGCT
	M._subalba_ZRL2080_Thailand                                 ATGAAAAGAACTTTGGAAAGAGAGTTAAACAGTACGTGAAATTGCTGAAAGGGAAACGCT
	M._subarginea_ZRL2052_Thailand                              ATGAAAAGAACTTTGGAAAGAGAGTTAAACAGTACGTGAAATTGCTGAAAGGGAAACGCT
	M._subarginea_ZRL2092_Thailand                              ATGAAAAGAACTTTGGAAAGAGAGTTAAACAGTACGTGAAATTGCTGAAAGGGAAACGCT
	M._subarginea_ZRL3036_Thailand                              ATGAAAAGAACTTTGGAAAGAGAGTTAAACAGTACGTGAAATTGCTGAAAGGGAAACGCT
	M._suthepensis_ZRL3035_Type_Thailand                        ATGAAAAGAACTTTGGAAAGAGAGTTAAACAGTACGTGAAATTGCTGAAAGGGAAACGCT
	M._tenuipes_HFJAU1536_Type_China_                           ????????????????????????????????????????????????????????????
	M._tenuipes_HFJAU3180_China_                                ATGAAAAGAACTTTGGAAAGAGAGTTAAACAGTACGTGAAATTGCTGAAAGGGAAACGCT
	M._arginophaea_ZRL3110_Thailand                             ATGAAAAGAACTTTGGAAAGAGAGTTAAACAGTACGTGAAATTGCTGAAAGGGAAACGCT
	'M. ventricocystidiata SQUH-ATR004 Oman'                    ATGAAAAGAACTTTGGAAAGAGAGTTAAACAGTACGTGAAATTGCTGAAAGGGAAACGCT
	'M. ventricocystidiata SQUH-GOB002 Type Oman'               ATGAAAAGAACTTTGGAAAGAGAGTTAAACAGTACGTGAAATTGCTGAAAGGGAAACGCT
	M._wuyishanensis_HFJAU3048_Type_China_                      ????????????????????????????????????????????????????????????
	M._xanthorubescens_NW1356_Thailand                          ????????????????????????????????????????????????????????????
	M._xanthorubescens_NW1526_Thailand                          ????????????????????????????????????????????????????????????
	M._xanthorubescens_ZRL3083_Thailand                         ATGAAAAGAACTTTGGAAAGAGAGTTAAACAGTACGTGAAATTGCTGAAAGGGAAACGCT
	M._xanthorubescens_ZRL3096_Thailand                         ATGAAAAGAACTTTGGAAAGAGAGTTAAACAGTACGTGAAATTGCTGAAAGGGAAACGCT
	'M. sp. HATFDI4_68 India'                                   ????????????????????????????????????????????????????????????
	M._sp._SV63_India                                           ????????????????????????????????????????????????????????????
	'M. sp. LD2021_6_12 China'                                  ATGAAAAGAACTTTGGAAAGAGAGTTAAACAGTACGTGAAATTGCTGAAAGGGAAACGCT
	M._bifida_ZRL2057_Thailand                                  ????????????????????????????????????????????????????????????
	'M. sp. LD2021_6_10 China'                                  ATGAAAAGAACTTTGGAAAGAGAGTTAAACAGTACGTGAAATTGCTGAAAGGGAAACGCT
	'M. sp. HBL2021_6_10 China'                                 ATGAAAAGAACTTTGGAAAGAGAGTTAAACAGTACGTGAAATTGCTGAAAGGGAAACGCT
	M._sp._GX20170214_China_                                    ATGAAAAGAACTTTGGAAAGAGAGTTAAACAGTACGTGAAATTGCTGAAAGGGAAACGCT
	M._sp._GX20170533_China_                                    ATGAAAAGAACTTTGGAAAGAGAGTTAAACAGTACGTGAAATTGCTGAAAGGGAAACGCT
	Agaricus_crassisquamosus_ZRL2012607_Type_China              ATGAAAAGAACTTTGGAAAGAGAGTTAAACAGTACGTGAAATTGCTGAAAGGGAAACGCT
	Agaricus_trisulphuratus_LAPAF7_Togo                         ATGAAAAGAACTTTGGAAAGAGAGTTAAACAGTACGTGAAATTGCTGAAAGGGAAACGCT
	Agaricus_trisulphuratus_ZRL2128_Thailand                    ????????????????????????????????????????????????????????????
	Agaricus_variicystis_LD201234_Type_Thailand                 ATGAAAAGAACTTTGGAAAGAGAGTTAAACAGTACGTGAAATTGCTGAAAGGGAAACGCT
	Hymenagaricus_epipastus_ZRL3045_Thailand                    ATGAAAAGAACTTTGGAAAGAGAGTTAAACAGTACGTGAAATTGCTGAAAGGGAAACGCT
	M._bifida_ZRL2103_Thailand                                  ????????????????????????????????????????????????????????????
	Hymenagaricus_sp._ZRL3103_Thailand                          ATGAAAAGAACTTTGGAAAGAGAGTTAAACAGTACGTGAAATTGCTGAAAGGGAAACGCT
	M._bifida_ZRL3067_Type_Thailand                             ATGAAAAGAACTTTGGAAAGAGAGTTAAACAGTACGTGAAATTGCTGAAAGGGAAACGCT
	M._bifida_ZRL3076_Thailand                                  ATGAAAAGAACTTTGGAAAGAGAGTTAAACAGTACGTGAAATTGCTGAAAGGGAAACGCT
	M._bifida_ecv3638_Thailand                                  ATGAAAAGAACTTTGGAAAGAGAGTTAAACAGTACGTGAAATTGCTGAAAGGGAAACGCT
	M._bifida_HFJAU1348_China_                                  ATGAAAAGAACTTTGGAAAGAGAGTTAAACAGTACGTGAAATTGCTGAAAGGGAAACGCT
	M._bifida_HFJAU2998_China_                                  ATGAAAAGAACTTTGGAAAGAGAGTTAAACAGTACGTGAAATTGCTGAAAGGGAAACGCT
	'M. albella MFLUCC17_1342 Type Thailand'                    ATGAAAAGAACTTTGGAAAGAGAGTTAAACAGTACGTGAAATTGCTGAAAGGGAAACGCT
	M._brunneosquamata_LD201236_Type_Thailand                   ????????????????????????????????????????????????????????????
	'M. cornuta TNS_F_52279 Type Japan'                         ????????????????????????????????????????????????????????????
	M._cortinata_ZRL2129_Thailand                               ATGAAAAGAACTTTGGAAAGAGAGTTAAACAGTACGTGAAATTGCTGAAAGGGAAACGCT
	M._cortinata_HFJAU0713_China_                               ATGAAAAGAACTTTGGAAAGAGAGTTAAACAGTACGTGAAATTGCTGAAAGGGAAACGCT
	M._delicatula_HMAS290752_Type_China_                        ????????????????????????????????????????????????????????????
	M._delicatula_HMAS290753_China_                             ATGAAAAGAACTTTGGAAAGAGAGTTAAACAGTACGTGAAATTGCTGAAAGGGAAACGCT
	M._dentatomarginata_HMAS290760_Type_China_                  ATGAAAAGAACTTTGGAAAGAGAGTTAAACAGTACGTGAAATTGCTGAAAGGGAAACGCT
	M._digitatocystis_HMAS290751_China_                         ATGAAAAGAACTTTGGAAAGAGAGTTAAACAGTACGTGAAATTGCTGAAAGGGAAACGCT
	M._digitatocystis_HMAS290750_Type_China_                    ATGAAAAGAACTTTGGAAAGAGAGTTAAACAGTACGTGAAATTGCTGAAAGGGAAACGCT
	M._digitatocystis_HFJAU1871_China_                          ????????????????????????????????????????????????????????????
	M._albosericea_ZRL3049_Thailand                             ????????????????????????????????????????????????????????????
	M._furfuracea_HFJAU1768_China_                              ????????????????????????????????????????????????????????????
	M._furfuracea_K15091214_China                               ????????????????????????????????????????????????????????????
	M._furfuracea_K15091228_China                               ????????????????????????????????????????????????????????????
	M._furfuracea_GDGM44176_China_                              ????????????????????????????????????????????????????????????
	M._furfuracea_N.K.Zeng2420_China_                           ????????????????????????????????????????????????????????????
	M._furfuracea_ZRL2119_Thailand                              ATGAAAAGAACTTTGGAAAGAGAGTTAAACAGTACGTGAAATTGCTGAAAGGGAAACGCT
	M._furfuracea_ZRL3006_Type_Thailand                         ATGAAAAGAACTTTGGAAAGAGAGTTAAACAGTACGTGAAATTGCTGAAAGGGAAACGCT
	M._furfuracea_HFJAU1570_China_                              ????????????????????????????????????????????????????????????
	M._furfuracea_HFJAU3123_China_                              ATGAAAAGAACTTTGGAAAGAGAGTTAAACAGTACGTGAAATTGCTGAAAGGGAAACGCT
	M._geesterani_AH47609_Thailand                              ATGAAAAGAACTTTGGAAAGAGAGTTAAACAGTACGTGAAATTGCTGAAAGGGAAACGCT
	M._allantoidea_ZRL2038_Type_Thailand                        ATGAAAAGAACTTTGGAAAGAGAGTTAAACAGTACGTGAAATTGCTGAAAGGGAAACGCT
	'M. geesterani E.C. Vellinga 2263(L) The Netherlands'       ATGAAAAGAACTTTGGAAAGAGAGTTAAACAGTACGTGAAATTGCTGAAAGGGAAACGCT
	M._globocystis_HFJAU2709_China_                             ATGAAAAGAACTTTGGAAAGAGAGTTAAACAGTACGTGAAATTGCTGAAAGGGAAACGCT
	M._globocystis_H15060610_China                              ????????????????????????????????????????????????????????????
	M._globocystis_H16091312_China                              ????????????????????????????????????????????????????????????
	M._globocystis_JXSB819_China_                               ATGAAAAGAACTTTGGAAAGAGAGTTAAACAGTACGTGAAATTGCTGAAAGGGAAACGCT
	M._globocystis_K15091213_China                              ????????????????????????????????????????????????????????????
	M._globocystis_K16053117_China                              ????????????????????????????????????????????????????????????
	M._globocystis_ZRL2013465_China                             ATGAAAAGAACTTTGGAAAGAGAGTTAAACAGTACGTGAAATTGCTGAAAGGGAAACGCT
	M._globocystis_MHHNU31093_China_                            ????????????????????????????????????????????????????????????
	M._globocystis_ZRL2015164_China_                            ATGAAAAGAACTTTGGAAAGAGAGTTAAACAGTACGTGAAATTGCTGAAAGGGAAACGCT
	M._arginea_ZRL3090_Thailand                                 ATGAAAAGAACTTTGGAAAGAGAGTTAAACAGTACGTGAAATTGCTGAAAGGGAAACGCT
	M._globocystis_ZRL2015243_China_                            ATGAAAAGAACTTTGGAAAGAGAGTTAAACAGTACGTGAAATTGCTGAAAGGGAAACGCT
	M._globocystis_HNL501440_Laos                               ????????????????????????????????????????????????????????????
	M._globocystis_HNL501777_Laos                               ????????????????????????????????????????????????????????????
	M._globocystis_VDW1278_South_Africa                         ????????????????????????????????????????????????????????????
	M._globocystis_ZRL2049_Thailand                             ????????????????????????????????????????????????????????????
	M._globocystis_ZRL2133_Thailand                             ????????????????????????????????????????????????????????????
	M._globocystis_HFJAU1518_China_                             ATGAAAAGAACTTTGGAAAGAGAGTTAAACAGTACGTGAAATTGCTGAAAGGGAAACGCT
	M._globocystis_ZRL2126_Thailand                             ????????????????????????????????????????????????????????????
	M._globocystis_ZRL3004_Thailand                             ATGAAAAGAACTTTGGAAAGAGAGTTAAACAGTACGTG--ATTGCTGAAAGGGAAACGCT
	M._gracilis_HNL503432_Laos                                  ????????????????????????????????????????????????????????????
	M._arginophaea_GX20170167_China_                            ATGAAAAGAACTTTGGAAAGAGAGTTAAACAGTACGTGAAATTGCTGAAAGGGAAACGCT
	M._gracilis_HNL503436_Laos                                  ????????????????????????????????????????????????????????????
	M._gracilis_NW1343_Thailand                                 ????????????????????????????????????????????????????????????
	M._gracilis_ZRL2041_Thailand                                ATGAAAAGAACTTTGGAAAGAGAGTTAAACAGTACGTGAAATTGCTGAAAGGGAAACGCT
	M._lateritia_var._vinaceipes_HMHNU950_China_                ????????????????????????????????????????????????????????????
	M._lateritia_var._vinaceipes_HMHNU930_China_                ????????????????????????????????????????????????????????????
	M._lateritia_var._vinaceipes_ZRL2073_Type_Thailand          ????????????????????????????????????????????????????????????
	M._lateritia_var._vinaceipes_HFJAU1885_China_               ????????????????????????????????????????????????????????????
	M._megarubescens_N.K.Zeng2989_China_                        ????????????????????????????????????????????????????????????
	M._megarubescens_HMAS290754_China_                          ATGAAAAGAACTTTGGAAAGAGAGTTAAACAGTACGTGAAATTGCTGAAAGGGAAACGCT
	M._megarubescens_ZRL2008_Thailand                           ATGAAAAGAACTTTGGAAAGAGAGTTAAACAGTACGTGAAATTGCTGAAAGGGAAACGCT
	M._arginophaea_JXSB1685_China_                              ATGAAAAGAACTTTGGAAAGAGAGTTAAACAGTACGTGAAATTGCTGAAAGGGAAACGCT
	M._megarubescens_ZRL2009_Thailand                           ATGAAAAGAACTTTGGAAAGAGAGTTAAACAGTACGTGAAATTGCTGAAAGGGAAACGCT
	M._megarubescens_ZRL2086_Type_Thailand                      ????????????????????????????????????????????????????????????
	M._megaspora_HFJAU0712_China_                               ATGAAAAGAACTTTGGAAAGAGAGTTAAACAGTACGTGAAATTGCTGAAAGGGAAACGCT
	M._megaspora_HFJAU1209_China_                               ATGAAAAGAACTTTGGAAAGAGAGTTAAACAGTACGTGAAATTGCTGAAAGGGAAACGCT
	M._megaspora_ZRL2051_Thailand                               ATGAAAAGAACTTTGGAAAGAGAGTTAAACAGTACGTGAAATTGCTGAAAGGGAAACGCT
	M._megaspora_ZRL3068_Thailand                               ATGAAAAGAACTTTGGAAAGAGAGTTAAACAGTACGTGAAATTGCTGAAAGGGAAACGCT
	M._megaspora_HFJAU1255_China_                               ATGAAAAGAACTTTGGAAAGAGAGTTAAACAGTACGTGAAATTGCTGAAAGGGAAACGCT
	M._minor_HFJAU2796_China_                                   ATGAAAAGAACTTTGGAAAGAGAGTTAAACAGTACGTGAAATTGCTGAAAGGGAAACGCT
	M._minor_HFJAU2812_Type_China_                              ????????????????????????????????????????????????????????????
	M._ovalispora_HFJAU2010_Type_China_                         ATGAAAAGAACTTTGGAAAGAGAGTTAAACAGTACGTGAAATTGCTGAAAGGGAAACGCT
	M._arginophaea_ZRL2027_Thailand                             ATGAAAAGAACTTTGGAAAGAGAGTTAAACAGTACGTGAAATTGCTGAAAGGGAAACGCT
	M._ovalispora_HFJAU3179_China_                              ????????????????????????????????????????????????????????????
	M._pleurocystidiata_ZRL2023_Thailand                        ????????????????????????????????????????????????????????????
	M._pseudoarginea_HFJAU1715_China_                           ATGAAAAGAACTTTGGAAAGAGAGTTAAACAGTACGTGAAATTGCTGAAAGGGAAACGCT
	M._pseudoarginea_HFJAU2122_China_                           ATGAAAAGAACTTTGGAAAGAGAGTTAAACAGTACGTGAAATTGCTGAAAGGGAAACGCT
	M._pseudoarginea_JXSB1681_China_                            ATGAAAAGAACTTTGGAAAGAGAGTTAAACAGTACGTGAAATTGCTGAAAGGGAAACGCT
	M._pseudoarginea_ZRL3069_Thailand                           ????????????????????????????????????????????????????????????
	M._pseudoarginea_HFJAU2224_China_                           ATGAAAAGAACTTTGGAAAGAGAGTTAAACAGTACGTGAAATTGCTGAAAGGGAAACGCT
	M._pseudodelicatula_HFJAU1291_China_                        ATGAAAAGAACTTTGGAAAGAGAGTTAAACAGTACGTGAAATTGCTGAAAGGGAAACGCT
	M._pseudodelicatula_HFJAU2228_Type_China_                   ATGAAAAGAACTTTGGAAAGAGAGTTAAACAGTACGTGAAATTGCTGAAAGGGAAACGCT
	M._pseudoglobocystis_HFJAU1556_China_                       ????????????????????????????????????????????????????????????
	M._arginophaea_ZRL2088_Thailand                             ????????????????????????????????????????????????????????????
	M._pseudoglobocystis_HFJAU2433_China_                       ????????????????????????????????????????????????????????????
	M._pseudoglobocystis_GX20172228_China_                      ATGAAAAGAACTTTGGAAAGAGAGTTAAACAGTACGTGAAATTGCTGAAAGGGAAACGCT
	M._pseudoglobocystis_GX20172236_China_                      ATGAAAAGAACTTTGGAAAGAGAGTTAAACAGTACGTGAAATTGCTGAAAGGGAAACGCT
	M._pseudoglobocystis_ZRL2013323_China_                      ????????????????????????????????????????????????????????????
	M._pseudoglobocystis_ZRL2013335_China_                      ????????????????????????????????????????????????????????????
	M._pseudoglobocystis_ZRL201332_Type_Thailand                ????????????????????????????????????????????????????????????
	'M. purpureobrunneola MFLUCC17_1343 Type Thailand'          ATGAAAAGAACTTTGGAAAGAGAGTTAAACAGTACGTGAAATTGCTGAAAGGGAAACGCT
	M._pusillissima_ZRL3047_Type_Thailand                       ATGAAAAGAACTTTGGAAAGAGAGTTAAACAGTACGTGAAATTGCTGAAAGGGAAACGCT
	M._repanda_AH47613_Togo                                     ATGAAAAGAACTTTGGAAAGAGAGTTAAACAGTACGTGAAATTGCTGAAAGGGAAACGCT
	M._cf._roseipes_HFJAU2494_China_                            ATGAAAAGAACTTTGGAAAGAGAGTTAAACAGTACGTGAAATTGCTGAGAGGGAAACGCT


	M._albofelina_LE312536_Type_Vietnam                         TGAAGTCAGTCGCGTCTGCCGGGAATCAGCCTCGCTTCTGCGTGGTGTACTTTCTGGTTT
	M._arginophaea_ZRL2089_Thailand                             TGAAGTCAGTCACGTCTGCTGGGAATCAGCCTCGCTCCTGCGTGGTGTACTTTCTGGTA-
	M._rubrobrunnescens_K15091208_China                         ????????????????????????????????????????????????????????????
	M._rubrobrunnescens_K16082504_China                         ????????????????????????????????????????????????????????????
	M._rubrobrunnescens_NW1510_Thailand                         ????????????????????????????????????????????????????????????
	M._rubrobrunnescens_NW1522_Thailand                         ????????????????????????????????????????????????????????????
	M._rubrobrunnescens_NW1523_Thailand                         ????????????????????????????????????????????????????????????
	M._rubrobrunnescens_ZRL2094_Thailand                        TGAAGTCAGTCGCGTCTGCCAGGAATCAGCCTCGCTTCTGCGTGGTGTACTTTCTGGTGT
	M._rubrobrunnescens_ZRL2120_Type_Thailand                   TGAAGTCAGTCGCGTCTGCCAGGAATCAGCCTCGCTTCTGCGTGGTGTACTTTCCGGTGT
	M._rubrobrunnescens_ZRL3010_Thailand                        TGAAGTCAGTCGCGTCTGCCAGGAATCAGCCTCGCTTCTGCGTGGTGTACTTTCTGGTGT
	M._rubrobrunnescens_ZRL3048_Thailand                        TGAAGTCAGTCGCGTCTGCCAGGAATCAGCCTCGCTTCTGCGTGGTGTACTTTCTGGTGT
	M._rubrobrunnescens_var._tibiicystis_HMAS290755_China_      TGAAGTCAGTCGCGTCTGCCAGGAATCAGCCTCGCTTCTGCGTGGTGTACTTTCCGGTGT
	M._arginophaea_ZRL2091_Thailand                             TGAAGTCAGTCACGTCTGCTGGGAATCAGCCTCGCTCCTGCGTGGTGTACTTTCTGGTA-
	M._rubrobrunnescens_var._tibiicystis_ZRL2121_Type_Thailand  TGAAGTCAGTCGCGTCTGCCAGGAATCAGCCTCGCTTCTGCGTGGTGTACTTTCCGGTGT
	M._rufosquarrosa_HFJAU1208_China_                           TGAAGTCAGTCGTGTCTGCTGGGAATCAGCCTCGCTCCTGCGTGGTGTACTTTCTGGTAT
	M._rufosquarrosa_HFJAU1236_Type_China_                      TGAAGTCAGTCGTGTCTGCCGGGAATCAGCCTCGCTCCTGCGTGGTGTACTTTCTGGTAT
	M._subalba_ZRL2080_Thailand                                 TGAAGTCAGTCACGTCTGCTGGGAATCAGCCTCGCTCCTGCGTGGTGTACTTTCTGGTAT
	M._subarginea_ZRL2052_Thailand                              TGAAGTCAGTCACGTCTGCTGGGAATCAGCCTCGCTT?TGCGTGGTGTACTTTCTGGTAT
	M._subarginea_ZRL2092_Thailand                              TGAAGTCAGTCACGTCTGCTGGGAATCAGCCTCGCTCCTGCGTGGTGTACTTTCTGGTAT
	M._subarginea_ZRL3036_Thailand                              TGAAGTCAGTCACGTCTGCTGGGAATCAGCCTCGCTCCTGCGTGGTGTACTTTCTGGTAT
	M._suthepensis_ZRL3035_Type_Thailand                        TGAAGTCAGTCACGTCTGCTGGGAATCAGCCTTGCTTCTGCATGGTGTACTTTCTGGTTT
	M._tenuipes_HFJAU1536_Type_China_                           ????????????????????????????????????????????????????????????
	M._tenuipes_HFJAU3180_China_                                TGAAGTCAGTCGCGTCTGCTGGGAATCAGCCTCACTTTTGTGTGGTGTACTTTCTGGT-G
	M._arginophaea_ZRL3110_Thailand                             TGAAGTCAGTCACGTCTGCTGGGAATCAGCCTCGCTTCTGCGTGGTGTACTTTCTGGTAT
	'M. ventricocystidiata SQUH-ATR004 Oman'                    TGAAGTCAGTCACGTTGGTCAGGAATCAGCCTCGCTTTTGCGTGGTGTACTTTCTGGT-T
	'M. ventricocystidiata SQUH-GOB002 Type Oman'               TGAAGTCAGTCACGTTGGTCAGGAATCAGCCTCGCTTTTGCGTGGTGTACTTTCTGGT-T
	M._wuyishanensis_HFJAU3048_Type_China_                      ????????????????????????????????????????????????????????????
	M._xanthorubescens_NW1356_Thailand                          ????????????????????????????????????????????????????????????
	M._xanthorubescens_NW1526_Thailand                          ????????????????????????????????????????????????????????????
	M._xanthorubescens_ZRL3083_Thailand                         TGAAGTCAGTCGCGTCTGCTGGGAATCAGCCTCGCTTTTGCGTGGTGTACTTTCTGGTTT
	M._xanthorubescens_ZRL3096_Thailand                         TGAAGTCAGTCGCGTCTGCTGGGAATCAGCCTCGCTTTTGCGTGGTGTACTTTCTGGTTT
	'M. sp. HATFDI4_68 India'                                   ????????????????????????????????????????????????????????????
	M._sp._SV63_India                                           ????????????????????????????????????????????????????????????
	'M. sp. LD2021_6_12 China'                                  TGAAGTCAGTCGCGTCTGCTGGGAATCAGCCTTGCTTTTGCGTGGTGTACTTCCTAGTTT
	M._bifida_ZRL2057_Thailand                                  ????????????????????????????????????????????????????????????
	'M. sp. LD2021_6_10 China'                                  TGAAGTCAGTCGCGTCTGCTGGGAATCAGCCTTGCTTTTGCGTGGTGTACTTCCTAGTTT
	'M. sp. HBL2021_6_10 China'                                 TGAAGTCAGTCGCGTCTGCTGGGAATCAGCCTTGCTTTTGCGTGGTGTACTTCCTAGTTT
	M._sp._GX20170214_China_                                    TGAAGTCAGTCGCGTCTGCTGGGAATCAGCCTCGCTCCTGCGTGGTGTACTTTCTGGTG-
	M._sp._GX20170533_China_                                    TGAAGTCAGTCGCGTCTGCTGGGAATCAGCCTTGCTTTTGCGTGGTGTACTTCCTAGTTT
	Agaricus_crassisquamosus_ZRL2012607_Type_China              TGAAGTCAGTCGCGTCGGCCAGGGATCAGCCTTGCTCTTGCATGGTGTACTTTCTGGT-T
	Agaricus_trisulphuratus_LAPAF7_Togo                         TGAAGTCAGTCGCGTTGGCCAGGGATCAGCCTTGCTTTTGCATGGTGTACTTTCTGGT-T
	Agaricus_trisulphuratus_ZRL2128_Thailand                    ????????????????????????????????????????????????????????????
	Agaricus_variicystis_LD201234_Type_Thailand                 TGAAGTCAGTCGCGTTGGCCGGGAATCAGCCTTGCTTTTGCATGGTGTACTTTCTGGT-T
	Hymenagaricus_epipastus_ZRL3045_Thailand                    TGAAGTCAGTCGCGTTGGCCAGGGATCAGCCTTGCTCTTGCATGGTGTACTTTCTGGT-T
	M._bifida_ZRL2103_Thailand                                  ????????????????????????????????????????????????????????????
	Hymenagaricus_sp._ZRL3103_Thailand                          TGAAGTCAGTCGCGTTGGCCAGGGATCAGCCTCGCTTTTGCGTGGTGTACTTTCTGGT-T
	M._bifida_ZRL3067_Type_Thailand                             TGAAGTCAGTCACGTCTGCTGGGAATCAGCCTCGCTTCTGCGTGGTGTACTTTCTGGTAT
	M._bifida_ZRL3076_Thailand                                  TGAAGTCAGTCACGTCTGCTGGGAATCAGCCTCGCTTCTGCGTGGTGTACTTTCTGGTAT
	M._bifida_ecv3638_Thailand                                  TGAAGTCAGTCACGTCTGCTGGGAATCAGCCTCGCTTCTGCGTGGTGTACTTTCTGGTAT
	M._bifida_HFJAU1348_China_                                  TGAAGTCAGTCACGTCTGCTGGGAATCAGCCTCGCTTCTGCGTGGTGTACTTTCTGGTAT
	M._bifida_HFJAU2998_China_                                  TGAAGTCAGTCACGTCTGCTGGGAATCAGCCTCGCTTCTGCGTGGTGTACTTTCTGGTAT
	'M. albella MFLUCC17_1342 Type Thailand'                    TGAAGTCAGTCGCGTCTGCTGGGAATCAGCCTCGCTCCTGCGTGGTGTACTTTCTGGTAT
	M._brunneosquamata_LD201236_Type_Thailand                   ????????????????????????????????????????????????????????????
	'M. cornuta TNS_F_52279 Type Japan'                         ????????????????????????????????????????????????????????????
	M._cortinata_ZRL2129_Thailand                               TGAAGTCAGTCGCGTCTACCAGGAATCAGCCTCGCTTCTGCGTGGTGTACTTTCTGGT-T
	M._cortinata_HFJAU0713_China_                               TGAAGTCAGTCGCGTCTACCAGGAATCAGCCTCGCTTCTGCGTGGTGTACTTTCTGGT-T
	M._delicatula_HMAS290752_Type_China_                        ????????????????????????????????????????????????????????????
	M._delicatula_HMAS290753_China_                             TGAAGTCAGTCGCGTCTGCTGGGAATCAGCCTCGCTCCTGCGTGGTGTACTTTCTGGTAT
	M._dentatomarginata_HMAS290760_Type_China_                  TGAAGTCAGTCGCGTCTGCTGGGAATCAGCCTCGCTCCTGCGTGGTGTACTTTCTGGTAT
	M._digitatocystis_HMAS290751_China_                         TGAAGTCAGTCGCGTCTGCTGGGAATCAGCCTTGCTTTTGCGTGGTGTACTTCCTAGTTT
	M._digitatocystis_HMAS290750_Type_China_                    TGAAGTCAGTCGCGTCTGCTGGGAATCAGCCTTGCTTTTGCGTGGTGTACTTCCTAGTTT
	M._digitatocystis_HFJAU1871_China_                          ????????????????????????????????????????????????????????????
	M._albosericea_ZRL3049_Thailand                             ????????????????????????????????????????????????????????????
	M._furfuracea_HFJAU1768_China_                              ????????????????????????????????????????????????????????????
	M._furfuracea_K15091214_China                               ????????????????????????????????????????????????????????????
	M._furfuracea_K15091228_China                               ????????????????????????????????????????????????????????????
	M._furfuracea_GDGM44176_China_                              ????????????????????????????????????????????????????????????
	M._furfuracea_N.K.Zeng2420_China_                           ????????????????????????????????????????????????????????????
	M._furfuracea_ZRL2119_Thailand                              TGAAGTCAGTCGCGTCTGCTGGGAATCAGCCTCACTTTTGTGTGGTGTACTTTCTGGT-G
	M._furfuracea_ZRL3006_Type_Thailand                         TGAAGTCAGTCGCGTCTGCTGGGAATCAGCCTCACTTTTGTGTGGTGTACTTTCTGGT-G
	M._furfuracea_HFJAU1570_China_                              ????????????????????????????????????????????????????????????
	M._furfuracea_HFJAU3123_China_                              TGAAGTCAGTCGCGTCTGCTGGGAATCAGCCTCACTTTTGTGTGGTGTACTTTCTGGT-G
	M._geesterani_AH47609_Thailand                              TGAAGTCAGTCGCGTCTGCTGGGAATCAGCCTCGCTCTTGCGTGGTGTACTTTCTGGTGT
	M._allantoidea_ZRL2038_Type_Thailand                        TGAAGTCAGTCACATCTGCTGGGAATCAGCCTCGCTCCTGCGTGGTGTACTTTCTGGTGT
	'M. geesterani E.C. Vellinga 2263(L) The Netherlands'       TGAAGTCAGTCGCGTCTGCTGGGAATCAGCCTCGCTCTTGCGTGGTGTACTTTCTGGTGT
	M._globocystis_HFJAU2709_China_                             TGAAGTCAGTCGCGTCTGCTGGGAATCAGCCTTGCTTTTGCGTGGTGTACTTCCTAGTTT
	M._globocystis_H15060610_China                              ????????????????????????????????????????????????????????????
	M._globocystis_H16091312_China                              ????????????????????????????????????????????????????????????
	M._globocystis_JXSB819_China_                               TGAAGTCAGTCGCGTCTGCTGGGAATCAGCCTTGCTTTTGCGTGGTGTACTTCCTAGTTT
	M._globocystis_K15091213_China                              ????????????????????????????????????????????????????????????
	M._globocystis_K16053117_China                              ????????????????????????????????????????????????????????????
	M._globocystis_ZRL2013465_China                             TGAAGTCAGTCGCGTCTGCTGGGAATCAGCCTTGCTTTTGCGTGGTGTACTTCCTAGTTT
	M._globocystis_MHHNU31093_China_                            ????????????????????????????????????????????????????????????
	M._globocystis_ZRL2015164_China_                            TGAAGTCAGTCGCGTCTGCTGGGAATCAGCCTTGCTTTTGCGTGGTGTACTTCCTAGTTT
	M._arginea_ZRL3090_Thailand                                 TGAAGTCAGTCGCGTCTGCTGGGAATCAGCCTCGCTCCTGCGTGGTGTACTTTCTGGTTT
	M._globocystis_ZRL2015243_China_                            TGAAGTCAGTCGCGTCTGCTGGGAATCAGCCTTGCTTTTGCGTGGTGTACTTCCTAGTTT
	M._globocystis_HNL501440_Laos                               ????????????????????????????????????????????????????????????
	M._globocystis_HNL501777_Laos                               ????????????????????????????????????????????????????????????
	M._globocystis_VDW1278_South_Africa                         ????????????????????????????????????????????????????????????
	M._globocystis_ZRL2049_Thailand                             ????????????????????????????????????????????????????????????
	M._globocystis_ZRL2133_Thailand                             ????????????????????????????????????????????????????????????
	M._globocystis_HFJAU1518_China_                             TGAAGTCAGTCGCGTCTGCTGGGAATCAGCCTTGCTTTTGCGTGGTGTACTTCCTAGTTT
	M._globocystis_ZRL2126_Thailand                             ????????????????????????????????????????????????????????????
	M._globocystis_ZRL3004_Thailand                             TGAAGTCAGTCGCGTCTGCTGGGAATCAGCCTTGCTTTTGCGTGGTGTACTTCCTAGTTT
	M._gracilis_HNL503432_Laos                                  ????????????????????????????????????????????????????????????
	M._arginophaea_GX20170167_China_                            TGAAGTCAGTCACGTCTGCTGGGAATCAGCCTCGCTCCTGCGTGGTGTACTTTCTGGTA-
	M._gracilis_HNL503436_Laos                                  ????????????????????????????????????????????????????????????
	M._gracilis_NW1343_Thailand                                 ????????????????????????????????????????????????????????????
	M._gracilis_ZRL2041_Thailand                                TGAAGTCAGTCGCGTCTGCTGGGAATCAGCCTCACTCCTGTGTGGTGTACTTTCTGGTA-
	M._lateritia_var._vinaceipes_HMHNU950_China_                ????????????????????????????????????????????????????????????
	M._lateritia_var._vinaceipes_HMHNU930_China_                ????????????????????????????????????????????????????????????
	M._lateritia_var._vinaceipes_ZRL2073_Type_Thailand          ????????????????????????????????????????????????????????????
	M._lateritia_var._vinaceipes_HFJAU1885_China_               ????????????????????????????????????????????????????????????
	M._megarubescens_N.K.Zeng2989_China_                        ????????????????????????????????????????????????????????????
	M._megarubescens_HMAS290754_China_                          TGAAGTCAGTCGTGTCTGCTGGGAATCAGCCTTGCTTTTGCGTGGTGTACTTCCTAGTTT
	M._megarubescens_ZRL2008_Thailand                           TGAAGTCAGTCGTGTCTGCTGGGAATCAGCCTTGCTTTTGCGTGGTGTACTTCCTAGTTT
	M._arginophaea_JXSB1685_China_                              TGAAGTCAGTCACGTCTGCTGGGAATCAGCCTCGCTCCTGCGTGGTGTACTTTCTGGTA-
	M._megarubescens_ZRL2009_Thailand                           TGAAGTCAGTCGCGTCTGCTGGGAATCAGCCTTGCTTTTGCGTGGTGTACTTCCTAGTTT
	M._megarubescens_ZRL2086_Type_Thailand                      ????????????????????????????????????????????????????????????
	M._megaspora_HFJAU0712_China_                               TGAAGTCAGTCGCGTCTGCTGGGAATCAGCCTCGCTTTTGCGTGGTGTACTTTCTGGTTT
	M._megaspora_HFJAU1209_China_                               TGAAGTCAGTCGCGTCTGCTGGGAATCAGCCTCGCTTTTGCGTGGTGTACTTTCTGGTTT
	M._megaspora_ZRL2051_Thailand                               TGAAGTCAGTCGCGTCTGCTGGGAATCAGCCTCGCTTTTGCGTGGTGTACTTTCTGGTTT
	M._megaspora_ZRL3068_Thailand                               TGAAGTCAGTCGCGTCTGCTGGGAATCAGCCTCGCTTTTGCGTGGTGTACTTTCTGGTTT
	M._megaspora_HFJAU1255_China_                               TGAAGTCAGTCGCGTCTGCTGGGAATCAGCCTCGCTTTTGCGTGGTGTACTTTCTGGTTT
	M._minor_HFJAU2796_China_                                   TGAAGTCAGTCGCGTCTGCTGGGAATCAGCCTCGCTCCTGCGTGGTGTACTTTCTGGTA-
	M._minor_HFJAU2812_Type_China_                              ????????????????????????????????????????????????????????????
	M._ovalispora_HFJAU2010_Type_China_                         TGAAGTCAGTCGCGTCTGCTGGGAATCAGCCTCGCTTCTGCGTGGTGTACTTTCTAGTAT
	M._arginophaea_ZRL2027_Thailand                             TGAAGTCAGTCACGTCTGCTGGGAATCAGCCTCGCTCCTGCGTGGTGTACTTTCTGGTA-
	M._ovalispora_HFJAU3179_China_                              ????????????????????????????????????????????????????????????
	M._pleurocystidiata_ZRL2023_Thailand                        ????????????????????????????????????????????????????????????
	M._pseudoarginea_HFJAU1715_China_                           TGAAGTCAGTCACGTCTGCTGGGAATCAGCCTCGCTCCTGCGTGGTGTACTTTCTGGTAT
	M._pseudoarginea_HFJAU2122_China_                           TGAAGTCAGTCACGTCTGCTGGGAATCAGCCTCGCTCCTGCGTGGTGTACTTTCTGGTAT
	M._pseudoarginea_JXSB1681_China_                            TGAAGTCAGTCACGTCTGCTGGGAATCAGCCTCGCTCCTGCGTGGTGTACTTTCTGGTAT
	M._pseudoarginea_ZRL3069_Thailand                           ????????????????????????????????????????????????????????????
	M._pseudoarginea_HFJAU2224_China_                           TGAAGTCAGTCACGTCTGCTGGGAATCAGCCTCGCTCCTGCGTGGTGTACTTTCTGGTAT
	M._pseudodelicatula_HFJAU1291_China_                        TGAAGTCAGTCGCGTCTGCTGGGAATCAGCCTCGCTCCTGCGTGGTGTACTTTCTGGTAT
	M._pseudodelicatula_HFJAU2228_Type_China_                   TGAAGTCAGTCGCGTCTGCTGGGAATCAGCCTCGCTCCTGCGTGGTGTACTTTCTGGTAT
	M._pseudoglobocystis_HFJAU1556_China_                       ????????????????????????????????????????????????????????????
	M._arginophaea_ZRL2088_Thailand                             ????????????????????????????????????????????????????????????
	M._pseudoglobocystis_HFJAU2433_China_                       ????????????????????????????????????????????????????????????
	M._pseudoglobocystis_GX20172228_China_                      TGAAGTCAGTCGCGTCTGCTGGGAATCAGCCTTGCTTTTGCGTGGTGTACTTCCTAGTTT
	M._pseudoglobocystis_GX20172236_China_                      TGAAGTCAGTCGCGTCTGCTGGGAATCAGCCTTGCTTTTGCGTGGTGTACTTCCTAGTTT
	M._pseudoglobocystis_ZRL2013323_China_                      ????????????????????????????????????????????????????????????
	M._pseudoglobocystis_ZRL2013335_China_                      ????????????????????????????????????????????????????????????
	M._pseudoglobocystis_ZRL201332_Type_Thailand                ????????????????????????????????????????????????????????????
	'M. purpureobrunneola MFLUCC17_1343 Type Thailand'          TGAAGTCAGTCGCGTCTGCTGGGAATCAGCCTTGCTTTTGCGTGGTGTACTTCCTAGTTT
	M._pusillissima_ZRL3047_Type_Thailand                       TGAAGTCAGTCGCGTCTGCTGGGAATCAGCCTCGCTCCTGCGTGGTGTACTTTCTGGTAT
	M._repanda_AH47613_Togo                                     TGAAGTCAGTCGCGTCTGCTGGGAATCAGCCTCGCTTTTGCGTGGTGTACTTTCTGGTTT
	M._cf._roseipes_HFJAU2494_China_                            TGAAGTCAGTCATGTCTGCTGGGAATCAGCCTCGCTCCTGCGTGGTGTACTTTCTGGTAT


	M._albofelina_LE312536_Type_Vietnam                         GACGGGTCAGCATCAATTTTGACTGCTGGAAAAAGGTGCGAGGAATGTGGCAGCTCCGGC
	M._arginophaea_ZRL2089_Thailand                             GACGGGTCAGCATCAGTTTTGACCATTGGAAAAAGGTGTGGGGAATGTGACAGCTCCGGC
	M._rubrobrunnescens_K15091208_China                         ????????????????????????????????????????????????????????????
	M._rubrobrunnescens_K16082504_China                         ????????????????????????????????????????????????????????????
	M._rubrobrunnescens_NW1510_Thailand                         ????????????????????????????????????????????????????????????
	M._rubrobrunnescens_NW1522_Thailand                         ????????????????????????????????????????????????????????????
	M._rubrobrunnescens_NW1523_Thailand                         ????????????????????????????????????????????????????????????
	M._rubrobrunnescens_ZRL2094_Thailand                        GACGGGTCAGCATCAATTTTGACTGCTGGAAAAAGGTGTGGGGAATGTGACAGCTTCGGC
	M._rubrobrunnescens_ZRL2120_Type_Thailand                   GACGGGTCAGCATCAATTTTGACTGCTGGAAAAAGGTGTGGGGAATGTGACAGCTTCGGC
	M._rubrobrunnescens_ZRL3010_Thailand                        GACGGGTCAGCATCAATTTTGACTGCTGGAAAAAGGTGTGGGGAATGTGACAGCTTCGGC
	M._rubrobrunnescens_ZRL3048_Thailand                        GACGGGTCAGCATCAATTTTGACTGCTGGAAAAAGGTGTGGGGAATGTGACAGCTTCGGC
	M._rubrobrunnescens_var._tibiicystis_HMAS290755_China_      GACGGGTCAGCATCAATTTTGACTGCTGGAAAAAGGTGTGGGGAATGTGACAGCTTCGGC
	M._arginophaea_ZRL2091_Thailand                             GACGGGTCAGCATCAGTTTTGACCATTGGAAAAAGGTGTGGGGAATGTGACAGCTCCGGC
	M._rubrobrunnescens_var._tibiicystis_ZRL2121_Type_Thailand  GACGGGTCAGCATCAATTTTGACTGCTGGAAAAAGGTGTGGGGAATGTGACAGCTTCGGC
	M._rufosquarrosa_HFJAU1208_China_                           GACGGGTCAGCATCAATTTTGATCACTGGAAAAAGGTGTGGGGAATGTGGCAGCTCCGGC
	M._rufosquarrosa_HFJAU1236_Type_China_                      GATGGGTCAGCATCAATTTTGATCACTGGAAAAAGGTGTGGGGAATGTGGCAGCTCCGGC
	M._subalba_ZRL2080_Thailand                                 GACGGGTCAGCATCAGTTTTGACCACTGGAAAAAGGTGTGGGGAATGTGACAGCTCCGGC
	M._subarginea_ZRL2052_Thailand                              GACGGGTCAGCATCAGTTTTGACCACTGGAAAAAGGTGTGGGGAATGTGACAGCTCCGGC
	M._subarginea_ZRL2092_Thailand                              GACGGGTCAGCATCAGTTTTGACCACTGGAAAAAGGTGTGGGGAATGTGACAGCTCCGGC
	M._subarginea_ZRL3036_Thailand                              GACGGGTCAGCATCAGTTTTGATCACTGGAAAAAGGTGTGGGGAATGTGACAGCTCCGGC
	M._suthepensis_ZRL3035_Type_Thailand                        GACGGGTCAGCATCAATTTTGACTGCTGGAAAAAGGTGTGAGGAATGTGACAGCTCCGGC
	M._tenuipes_HFJAU1536_Type_China_                           ????????????????????????????????????????????????????????????
	M._tenuipes_HFJAU3180_China_                                GATGGGTCAGCATCAATTTTGACTGCTGGAAAAAGGTGTGGGGAATGTGGCAGCTCCGGC
	M._arginophaea_ZRL3110_Thailand                             GACGGGTCAGCATCAGTTTTGACCACTGGAAAAAGGTGTGGGGAATGTGGCAGCTCCGGC
	'M. ventricocystidiata SQUH-ATR004 Oman'                    GACGGGTCAGCATCAATTTTGACTGCTGGAAAAAGTTGTGAGGAATGTGACAGCTCCGGC
	'M. ventricocystidiata SQUH-GOB002 Type Oman'               GACGGGTCAGCATCAATTTTGACTGCTGGAAAAAGTTGTGAGGAATGTGACAGCTCCGGC
	M._wuyishanensis_HFJAU3048_Type_China_                      ????????????????????????????????????????????????????????????
	M._xanthorubescens_NW1356_Thailand                          ????????????????????????????????????????????????????????????
	M._xanthorubescens_NW1526_Thailand                          ????????????????????????????????????????????????????????????
	M._xanthorubescens_ZRL3083_Thailand                         GACGGGTCAGCATCAATTTTGACTGCTGGAAAAAGGTATGAGGAATGTGGCAGCTTCGGC
	M._xanthorubescens_ZRL3096_Thailand                         GACGGGTCAGCATCAATTTTGACTGCTGGAAAAAGGTATGAGGAATGTGGCAGCTTCGGC
	'M. sp. HATFDI4_68 India'                                   ????????????????????????????????????????????????????????????
	M._sp._SV63_India                                           ????????????????????????????????????????????????????????????
	'M. sp. LD2021_6_12 China'                                  GACGGGTCAGCATCAATTTTGACCGCTGGAAAAAGGTAGGAGGAATGTGGCAGCTCCGGC
	M._bifida_ZRL2057_Thailand                                  ????????????????????????????????????????????????????????????
	'M. sp. LD2021_6_10 China'                                  GACGGGTCAGCATCAATTTTGACCGCTGGAAAAAGGTAGGAGGAATGTGGCAGCTCCGGC
	'M. sp. HBL2021_6_10 China'                                 GACGGGTCAGCATCAATTTTGACCGCTGGAAAAAGGTAGGAGGAATGTGGCAGCTCCGGC
	M._sp._GX20170214_China_                                    GACGGGTCAGCATCAGTTTTGACCATTGGAAAAAGGTGTAGGGAATGTGACAGCTCCGGC
	M._sp._GX20170533_China_                                    GACGGGTCAGCATCAATTTTGACCGCTGGAAAAAGGTGAGGGGAATGTGGCAGCTCCGGC
	Agaricus_crassisquamosus_ZRL2012607_Type_China              GACGGGTCAGCATCAATTTTGACCGCTGGAAAAGGGCCTGGGGAATGTGGCAGCTTCGGC
	Agaricus_trisulphuratus_LAPAF7_Togo                         GACGGGTCAGCATCAATTTTGACCGCTGGAAAAAGGCTTGGGGAATGTGGCAGCATTGGC
	Agaricus_trisulphuratus_ZRL2128_Thailand                    ????????????????????????????????????????????????????????????
	Agaricus_variicystis_LD201234_Type_Thailand                 GACGGGTCAGCATCAATTTTGACCGCTGGAAAAGGTCCTGGGGAATGTGGCAGCTCCGGC
	Hymenagaricus_epipastus_ZRL3045_Thailand                    GACGGGTCAGCATCAATTTTGACCGCTGGAAAAGTTCCTGGGGAATGTGGCAGCTCCGGC
	M._bifida_ZRL2103_Thailand                                  ????????????????????????????????????????????????????????????
	Hymenagaricus_sp._ZRL3103_Thailand                          GACGGGTCAGCATCAATTTTGACCGCTGGAAAAGGTCCTGAGGAATGTAGCAGCCCCGGC
	M._bifida_ZRL3067_Type_Thailand                             GACGGGTCAGCATCAGTTTTGACCACTGGAAAAAGGTGTGGGGAATGTGACAGCTCCGGC
	M._bifida_ZRL3076_Thailand                                  GACGGGTCAGCATCAGTTTTGACCACTGGAAAAAGGTGTGGGGAATGTGACAGCTCCGGC
	M._bifida_ecv3638_Thailand                                  GACGGGTCAGCATCAGTTTTGACCACTGGAAAAAGGTGTGGGGAATGTGACAGCTCCGGC
	M._bifida_HFJAU1348_China_                                  GACGGGTCAGCATCAGTTTTGACCACTGGAAAAAGGTGTGGGGAATGTGACAGCTCCGGC
	M._bifida_HFJAU2998_China_                                  GACGGGTCAGCATCAGTTTTGACCACTGGAAAAAGGTGTGGGGAATGTGACAGCTCCGGC
	'M. albella MFLUCC17_1342 Type Thailand'                    GACGGGTCAGCATCAGTTTTGACCACTGGAAAAAGGTGTGGGGAATGTGACAGCTCCGGC
	M._brunneosquamata_LD201236_Type_Thailand                   ????????????????????????????????????????????????????????????
	'M. cornuta TNS_F_52279 Type Japan'                         ????????????????????????????????????????????????????????????
	M._cortinata_ZRL2129_Thailand                               GACGGGTCAGCATCAATTTTGACTGCTGGAAAAAGGTGTGAGGAATGTGGCAGCTCCGGC
	M._cortinata_HFJAU0713_China_                               GACGGGTCAGCATCAATTTTGACTGCTGGAAAAAGGTGTGAGGAATGTGGCAGCTCCGGC
	M._delicatula_HMAS290752_Type_China_                        ????????????????????????????????????????????????????????????
	M._delicatula_HMAS290753_China_                             GACGGGTCAGCATCAGTTTTGACCACTGGAAAAAGGTGTGGGGAATGTGACAGCTCCGGC
	M._dentatomarginata_HMAS290760_Type_China_                  GACGGGTCAGCATCAGTTTTGACCATTGGAAAAAGATGTGGGGAATGTGACAGCTCCGGC
	M._digitatocystis_HMAS290751_China_                         GACGGGTCAGCATCAATTTTGACTGCTGGAAAAAGGTGAGAGGAATGTGGCAGCTCCGGC
	M._digitatocystis_HMAS290750_Type_China_                    GACGGGTCAGCATCAATTTTGACTGCTGGAAAAAGGTGAGAGGAATGTGGCAGCTCCGGC
	M._digitatocystis_HFJAU1871_China_                          ????????????????????????????????????????????????????????????
	M._albosericea_ZRL3049_Thailand                             ????????????????????????????????????????????????????????????
	M._furfuracea_HFJAU1768_China_                              ????????????????????????????????????????????????????????????
	M._furfuracea_K15091214_China                               ????????????????????????????????????????????????????????????
	M._furfuracea_K15091228_China                               ????????????????????????????????????????????????????????????
	M._furfuracea_GDGM44176_China_                              ????????????????????????????????????????????????????????????
	M._furfuracea_N.K.Zeng2420_China_                           ????????????????????????????????????????????????????????????
	M._furfuracea_ZRL2119_Thailand                              GATGGGTCAGCATCAATTTTGACTGCTGGAAAAAGGT??GGGGAATGTGGCAGCTCCGGC
	M._furfuracea_ZRL3006_Type_Thailand                         GATGGGTCAGCATCAATTTTGACTGCTGGAAAAAGGTGTGGGGAATGTGGCAGCTCCGGC
	M._furfuracea_HFJAU1570_China_                              ????????????????????????????????????????????????????????????
	M._furfuracea_HFJAU3123_China_                              GATGGGTCAGCATCAATTTTGACTGCTGGAAAAAGGTGTGGGGAATGTGGCAGCTCCGGC
	M._geesterani_AH47609_Thailand                              GACGGGTCAGCATCAATTTTGATCACTGGAAAAAGGTGTGAGGAATGTGGCAGCTTCGGC
	M._allantoidea_ZRL2038_Type_Thailand                        GATGGGTCAGCATCAGTTTTGACCACTGGAAAAAGGTGTGGGGAATGTGACAGCTCCGGC
	'M. geesterani E.C. Vellinga 2263(L) The Netherlands'       GACGGGTCAGCATCAATTTTGATCACTGGAAAAAGGTGTGAGGAATGTGGCAGCTTCGGC
	M._globocystis_HFJAU2709_China_                             GATGGGTCAGCATCAATTTTGACCGCTGGAAAAAGGTGAGAGGAATGTGGCAGCTCCGGC
	M._globocystis_H15060610_China                              ????????????????????????????????????????????????????????????
	M._globocystis_H16091312_China                              ????????????????????????????????????????????????????????????
	M._globocystis_JXSB819_China_                               GACGGGTCAGCATCAATTTTGACCGCTGGAAAAAGGTAGGAGGAATGTGGCAGCTCCGGC
	M._globocystis_K15091213_China                              ????????????????????????????????????????????????????????????
	M._globocystis_K16053117_China                              ????????????????????????????????????????????????????????????
	M._globocystis_ZRL2013465_China                             GACGGGTCAGCATCAATTTTGACYGCTGGAAAAAGGTGAGAGGAATGTGGCAGCTCCGGC
	M._globocystis_MHHNU31093_China_                            ????????????????????????????????????????????????????????????
	M._globocystis_ZRL2015164_China_                            GACGGGTCAGCATCAATTTTGACCGCTGGAAAAAGGTGAGAGGAATGTGGCAGCTCCGGC
	M._arginea_ZRL3090_Thailand                                 GACGGGTCAGCATCAATTTTGATCACTGGAAAAAGGTGTGGGGAATGTGGCAGCTCCGGC
	M._globocystis_ZRL2015243_China_                            GACGGGTCAGCATCAATTTTGACCGCTGGAAAAAGGTGAGAGGAATGTGGCAGCTCCGGC
	M._globocystis_HNL501440_Laos                               ????????????????????????????????????????????????????????????
	M._globocystis_HNL501777_Laos                               ????????????????????????????????????????????????????????????
	M._globocystis_VDW1278_South_Africa                         ????????????????????????????????????????????????????????????
	M._globocystis_ZRL2049_Thailand                             ????????????????????????????????????????????????????????????
	M._globocystis_ZRL2133_Thailand                             ????????????????????????????????????????????????????????????
	M._globocystis_HFJAU1518_China_                             GACGGGTCAGCATCAATTTTGACCGCTGGAAAAAGGTGAGAGGAATGTGGCAGCTCCGGC
	M._globocystis_ZRL2126_Thailand                             ????????????????????????????????????????????????????????????
	M._globocystis_ZRL3004_Thailand                             GACGGGTCAGCATCAATTTTGACCGCTGGAAAAAGGTAAGAGGAATGTGGCAGCTTCGGC
	M._gracilis_HNL503432_Laos                                  ????????????????????????????????????????????????????????????
	M._arginophaea_GX20170167_China_                            GACGGGTCAGCATCAGTTTTGACCATTGGAAAAAGGTGTGGGGAATGTGACAGCTCCGGC
	M._gracilis_HNL503436_Laos                                  ????????????????????????????????????????????????????????????
	M._gracilis_NW1343_Thailand                                 ????????????????????????????????????????????????????????????
	M._gracilis_ZRL2041_Thailand                                GACGGGTCAGCATCAGTTTTGACCATTGGAAAAAGGTGTGGGGAATGTGACAGCTCCGGC
	M._lateritia_var._vinaceipes_HMHNU950_China_                ????????????????????????????????????????????????????????????
	M._lateritia_var._vinaceipes_HMHNU930_China_                ????????????????????????????????????????????????????????????
	M._lateritia_var._vinaceipes_ZRL2073_Type_Thailand          ????????????????????????????????????????????????????????????
	M._lateritia_var._vinaceipes_HFJAU1885_China_               ????????????????????????????????????????????????????????????
	M._megarubescens_N.K.Zeng2989_China_                        ????????????????????????????????????????????????????????????
	M._megarubescens_HMAS290754_China_                          GATGGGTCAGCATCAATTTTGACTGCTGGAAAAAGATAGGAGGAATGTGGCAGCTCCGGC
	M._megarubescens_ZRL2008_Thailand                           GATGGGTCAGCATCAATTTTGACTGCTGGAAAAAGATAGGAGGAATGTGGCAGCTCCGGC
	M._arginophaea_JXSB1685_China_                              GACGGGTCAGCATCAGTTTTGACCACTGGAAAAAGGTGTGGGGAATGTGACAGCTCCGGC
	M._megarubescens_ZRL2009_Thailand                           GATGGGTCAGCATCAATTTTGACTGCTGGAAAAAGATAGGAGGAATGTGGCAGCTCCGGC
	M._megarubescens_ZRL2086_Type_Thailand                      ????????????????????????????????????????????????????????????
	M._megaspora_HFJAU0712_China_                               GACGGGTCAGCATCAATTTTGACTACTGGAAAAAGTTGGGAGGAATGTGGCAGCTCCGGC
	M._megaspora_HFJAU1209_China_                               GACGGGTCAGCATCAATTTTGACTACTGGAAAAAGTTGGGAGGAATGTGGCAGCTCCGGC
	M._megaspora_ZRL2051_Thailand                               GACGGGTCAGCATCAATTTTGACCACTGGAAAAAGTTGGGAGGAATGTGGCAGCTCCGGC
	M._megaspora_ZRL3068_Thailand                               GACGGGTCAGCATCAATTTTGACCACTGGAAAAAGTTGGGAGGAATGTGGCAGCTCCGGC
	M._megaspora_HFJAU1255_China_                               GACGGGTCAGCATCAATTTTGACTACTGGAAAAAGTTGGGAGGAATGTGGCAGCTCCGGC
	M._minor_HFJAU2796_China_                                   GACGGGTCAGCATCAGTTTTGACCATTGGAAAAAGGTGTAGGGAATGTGACAGCTCCGGC
	M._minor_HFJAU2812_Type_China_                              ????????????????????????????????????????????????????????????
	M._ovalispora_HFJAU2010_Type_China_                         GATGGGTCAGCATCAGTTTTGATCACTGGAGAAAGGTGTGGGGAATGTGGCAGCTCCGGC
	M._arginophaea_ZRL2027_Thailand                             GACGGGTCAGCATCAGTTTTGACCATTGGAAAAAGGTGTGGGGAATGTGACAGCTCCGGC
	M._ovalispora_HFJAU3179_China_                              ????????????????????????????????????????????????????????????
	M._pleurocystidiata_ZRL2023_Thailand                        ????????????????????????????????????????????????????????????
	M._pseudoarginea_HFJAU1715_China_                           GACGGGTCAGCATCAGTTTTGACCACTGGAAAAAGGTGTGGGGAATGTGACAGCTCCGGC
	M._pseudoarginea_HFJAU2122_China_                           GACGGGTCAGCATCAGTTTTGACCACTGGAAAAAGGTGTGGGGAATGTGACAGCTCCGGC
	M._pseudoarginea_JXSB1681_China_                            GACGGGTCAGCATCAGTTTTGACCACTGGAAAAAGGTGTGGGGAATGTGACAGCTCCGGC
	M._pseudoarginea_ZRL3069_Thailand                           ????????????????????????????????????????????????????????????
	M._pseudoarginea_HFJAU2224_China_                           GACGGGTCAGCATCAGTTTTGACCACTGGAAAAAGGTGTGGGGAATGTGACAGCTCCGGC
	M._pseudodelicatula_HFJAU1291_China_                        GACGGGTCAGCATCAGTTTTGACCACTGGAAAAAGGTGTGGGGAATGTGACAGCTCCGGC
	M._pseudodelicatula_HFJAU2228_Type_China_                   GACGGGTCAGCATCAGTTTTGACCACTGGAAAAAGGTGTGGGGAATGTGACAGCTCCGGC
	M._pseudoglobocystis_HFJAU1556_China_                       ????????????????????????????????????????????????????????????
	M._arginophaea_ZRL2088_Thailand                             ????????????????????????????????????????????????????????????
	M._pseudoglobocystis_HFJAU2433_China_                       ????????????????????????????????????????????????????????????
	M._pseudoglobocystis_GX20172228_China_                      GATGGGTCAGCATCAATTTTGACTGCTGGAAAAAGGTAAGAGGAATGTGGCAGCTCTGGC
	M._pseudoglobocystis_GX20172236_China_                      GATGGGTCAGCATCAATTTTGACTGCTGGAAAAAGGTAAGAGGAATGTGGCAGCTCTGGC
	M._pseudoglobocystis_ZRL2013323_China_                      ????????????????????????????????????????????????????????????
	M._pseudoglobocystis_ZRL2013335_China_                      ????????????????????????????????????????????????????????????
	M._pseudoglobocystis_ZRL201332_Type_Thailand                ????????????????????????????????????????????????????????????
	'M. purpureobrunneola MFLUCC17_1343 Type Thailand'          GACGGGTCAGCATCAATTTTGACCGCTGGAAAAAGGTAAGAGGAATGTGGCAGCTCCGGC
	M._pusillissima_ZRL3047_Type_Thailand                       GACGGGTCAGCATCAGTTTTGACCACTGGAAAAAGGTGTGGGGAATGTGACAGCTCCGGC
	M._repanda_AH47613_Togo                                     GACGGGTCAGCATCAATTTTGACCGCTGGAAAAAGTTGTGAGGAATGTGGCAGCTCCAGC
	M._cf._roseipes_HFJAU2494_China_                            GACGGGTCAGCATCAATTTTGATTACTGGAAAAAGGTGTGGGGAATGTGGCAGCTCCGGC


	M._albofelina_LE312536_Type_Vietnam                         TGTG-TTATAGCCTTGCTTCGTATACAGTGGTTGGGATTGAGGAACGCAGCACGCCGAAA
	M._arginophaea_ZRL2089_Thailand                             TGTG-TTATAGCCTCATATTGTATACAGTGGTTGGGACTGAGGAACGCAGCACGCCGCAA
	M._rubrobrunnescens_K15091208_China                         ????????????????????????????????????????????????????????????
	M._rubrobrunnescens_K16082504_China                         ????????????????????????????????????????????????????????????
	M._rubrobrunnescens_NW1510_Thailand                         ????????????????????????????????????????????????????????????
	M._rubrobrunnescens_NW1522_Thailand                         ????????????????????????????????????????????????????????????
	M._rubrobrunnescens_NW1523_Thailand                         ????????????????????????????????????????????????????????????
	M._rubrobrunnescens_ZRL2094_Thailand                        TGTG-TTATAGCCCCATGTCATATACAGCGGTTGGGATTGAGGAACGCAGCACGCCGAAA
	M._rubrobrunnescens_ZRL2120_Type_Thailand                   TGTG-TTATAGCCCCATGTCATATACAGCGGTTGGGATTGAGGAACGCAGCACGCCGAAA
	M._rubrobrunnescens_ZRL3010_Thailand                        TGTG-TTATAGCCCCATGTCATATACAGCGGTTGGGATTGAGGAACGCAGCACGCCGAAA
	M._rubrobrunnescens_ZRL3048_Thailand                        TGTG-TTATAGCCCCATGTCATATACAGCGGTTGGGATTGAGGAACGCAGCACGCCGAAA
	M._rubrobrunnescens_var._tibiicystis_HMAS290755_China_      TGTG-TTATAGCCCCATGTCATATACAGCGGTTGGGATTGAGGAACGCAGCACGCCGAAA
	M._arginophaea_ZRL2091_Thailand                             TGTG-TTATAGCCTCATATTGTATACAGTGGTTGGGACTGAGGAACGCAGCACGCCGCAA
	M._rubrobrunnescens_var._tibiicystis_ZRL2121_Type_Thailand  TGTG-TTATAGCCCCATGTCATATACAGCGGTTGGGATTGAGGAACGCAGCACGCCGAAA
	M._rufosquarrosa_HFJAU1208_China_                           TGTG-TTATAGCCTCGTATCGTATACAGTGGTTGGGATTGAGGAACGCAGCACGCCGCAA
	M._rufosquarrosa_HFJAU1236_Type_China_                      TGTG-TTATAGCCTCGTATTGTATACAGTGGTTGGGATTGAGGAACGCAGCACGCCGCAA
	M._subalba_ZRL2080_Thailand                                 TGTG-TTATAGCCCTATATTGTATACAGTGGTTGGGACTGAGGAACGCAGCACGCCGCAA
	M._subarginea_ZRL2052_Thailand                              TGTG-TTATA?CCTCATATTGTATACAGTGGTTGGGACTGAGGAACGCAGCACGCCGAAA
	M._subarginea_ZRL2092_Thailand                              TGTG-TTATAGCCTCATATTGTATACAGTGGTTGGGACTGAGGAACGCAGCACGCCGAAA
	M._subarginea_ZRL3036_Thailand                              TGTG-TTATAGCCTCATATTGTATACAGTGGTTGGGACTGAGGAACGCAGCACGCCGAAA
	M._suthepensis_ZRL3035_Type_Thailand                        TGTG-TTATAGCCTCATATCATATACAGCAGTTGGGATTGAGGAATGCAGCACGCCGCAA
	M._tenuipes_HFJAU1536_Type_China_                           ????????????????????????????????????????????????????????????
	M._tenuipes_HFJAU3180_China_                                TGTG-TTATAGCCTCATGTTGTATACAGCAGTTGGGATTGAGGAACGCAGCACGCCGCAA
	M._arginophaea_ZRL3110_Thailand                             TGTG-TTATAGCCTCATATTGTATACAGTGGTTGGGACTGAGGAACGCAGCACGCCGAAA
	'M. ventricocystidiata SQUH-ATR004 Oman'                    TGTG-TTATAGCCTTGCATCGTATACAGCGGTTGGGATTGAGGAACGCAGCACGCCGCAA
	'M. ventricocystidiata SQUH-GOB002 Type Oman'               TGTG-TTATAGCCTTGCATCGTATACAGCGGTTGGGATTGAGGAACGCAGCACGCCGCAA
	M._wuyishanensis_HFJAU3048_Type_China_                      ????????????????????????????????????????????????????????????
	M._xanthorubescens_NW1356_Thailand                          ????????????????????????????????????????????????????????????
	M._xanthorubescens_NW1526_Thailand                          ????????????????????????????????????????????????????????????
	M._xanthorubescens_ZRL3083_Thailand                         TGTG-TTATAGCCTTGTATCATATACAGCAGTTGGGATTGAGGAACGCAGCACGCCGAAA
	M._xanthorubescens_ZRL3096_Thailand                         TGTG-TTATAGCCTTGTATCATATACAGCAGTTGGGATTGAGGAACGCAGCACGCCGAAA
	'M. sp. HATFDI4_68 India'                                   ????????????????????????????????????????????????????????????
	M._sp._SV63_India                                           ????????????????????????????????????????????????????????????
	'M. sp. LD2021_6_12 China'                                  TGTG-TTATAGCCTCTTATTGTATACAGCGGTTGGGATTGAGGAACGCAGCACGCCGAAA
	M._bifida_ZRL2057_Thailand                                  ????????????????????????????????????????????????????????????
	'M. sp. LD2021_6_10 China'                                  TGTG-TTATAGCCTCTTATTGTATACAGCGGTTGGGATTGAGGAACGCAGCACGCCGAAA
	'M. sp. HBL2021_6_10 China'                                 TGTG-TTATAGCCTCTTATTGTATACAGCGGTTGGGATTGAGGAACGCAGCACGCCGAAA
	M._sp._GX20170214_China_                                    TGTG-TTATAGCCCTATATTGTATACAGTGGTTGGGACTGAGGAACGCAGCACGCCGCAA
	M._sp._GX20170533_China_                                    TGTG-TTATAGCCTCTTATTGTATACAGCGGTTGGGATTGAGGAACGCAGCACGCCGAAA
	Agaricus_crassisquamosus_ZRL2012607_Type_China              TGTG-TTATAGCCCCTAGTCGCATACAGTGGTTGGGATTGAGGAACTCAGCACGCCGCAA
	Agaricus_trisulphuratus_LAPAF7_Togo                         TGTG-TTATAGCCCCTGGTCACATACAGCGGTTGGGATTGAGGAACTCAGCACGCCGCAA
	Agaricus_trisulphuratus_ZRL2128_Thailand                    ????????????????????????????????????????????????????????????
	Agaricus_variicystis_LD201234_Type_Thailand                 TGTG-TTATAGCCCCTAGTCATATACAGCGGTTGGGATTGAGGAACTCAGCACGCCGCAA
	Hymenagaricus_epipastus_ZRL3045_Thailand                    TGTG-TTATAGCCCCTGGTTGCATACAGCGGTTGGGATTGAGGAACTCAGCACGCCGCAA
	M._bifida_ZRL2103_Thailand                                  ????????????????????????????????????????????????????????????
	Hymenagaricus_sp._ZRL3103_Thailand                          TGTG-TTATAGCCTCTGGTCACATACGGCGGTTGGGATTGAGGAACTCAGCACGCCGAAA
	M._bifida_ZRL3067_Type_Thailand                             TGTG-TTATAGCCTCATATTGTATACAGTGGTTGGGACTGAGGAACGCAGCACGCCGAAA
	M._bifida_ZRL3076_Thailand                                  TGTG-TTATAGCCTCATATTGTATACAGTGGTTGGGACTGAGGAACGCAGCACGCCGAAA
	M._bifida_ecv3638_Thailand                                  TGTG-TTATAGCCTCATATTGTATACAGTGGTTGGGACTGAGGAACGCAGCACGCCGAAA
	M._bifida_HFJAU1348_China_                                  TGTG-TTATAGCCTCATATTGTATACAGTGGTTGGGACTGAGGAACGCAGCACGCCGAAA
	M._bifida_HFJAU2998_China_                                  TGTG-TTATAGCCTCATATTGTATACAGTGGTTGGGACTGAGGAACGCAGCACGCCGAAA
	'M. albella MFLUCC17_1342 Type Thailand'                    TGTG-TTATAGCCTCATATTGTATACAGTGGTTGGGACTGAGGAATGCAGCACGCCGCAA
	M._brunneosquamata_LD201236_Type_Thailand                   ????????????????????????????????????????????????????????????
	'M. cornuta TNS_F_52279 Type Japan'                         ????????????????????????????????????????????????????????????
	M._cortinata_ZRL2129_Thailand                               TGTG-TTATAGCCTCATGTCGTATACAGCGGTTGGGATTGAGGAACGCAGCACGCCGCAA
	M._cortinata_HFJAU0713_China_                               TGTG-TTATAGCCTCATGTCGTATACAGCGGTTGGGATTGAGGAACGCAGCACGCCGCAA
	M._delicatula_HMAS290752_Type_China_                        ????????????????????????????????????????????????????????????
	M._delicatula_HMAS290753_China_                             TGTG-TTATAGCCCCATATTGTATACAGTGATTGGGACTGAGGAACGCAGCACGCCGCAA
	M._dentatomarginata_HMAS290760_Type_China_                  TGTG-TTATAGCCCCATATTGTATACAGTGGTTGGGACTGAGGAACGCAGCACGCCGCAA
	M._digitatocystis_HMAS290751_China_                         TGTG-TTATAGCCTCTTATTGTATACAGCGGTTGGGATTGAGGAACGCAGCACGCCGAAA
	M._digitatocystis_HMAS290750_Type_China_                    TGTG-TTATAGCCTCTTATTGTATACAGCGGTTGGGATTGAGGAACGCAGCACGCCGAAA
	M._digitatocystis_HFJAU1871_China_                          ????????????????????????????????????????????????????????????
	M._albosericea_ZRL3049_Thailand                             ????????????????????????????????????????????????????????????
	M._furfuracea_HFJAU1768_China_                              ????????????????????????????????????????????????????????????
	M._furfuracea_K15091214_China                               ????????????????????????????????????????????????????????????
	M._furfuracea_K15091228_China                               ????????????????????????????????????????????????????????????
	M._furfuracea_GDGM44176_China_                              ????????????????????????????????????????????????????????????
	M._furfuracea_N.K.Zeng2420_China_                           ????????????????????????????????????????????????????????????
	M._furfuracea_ZRL2119_Thailand                              TGTG-TTATAGCCTCATGTCGTATACAGCAGTTGGGATTGAGGAACGCAGCACGCCGCAA
	M._furfuracea_ZRL3006_Type_Thailand                         TGTG-TTATAGCCTCATGTCGTATACAGCAGTTGGGATTGAGGAACGCAGCACGCCGCAA
	M._furfuracea_HFJAU1570_China_                              ????????????????????????????????????????????????????????????
	M._furfuracea_HFJAU3123_China_                              TGTG-TTATAGCCTCATGTCGTATACAGCAGTTGGGATTGAGGAACGCAGCACGCCGCAA
	M._geesterani_AH47609_Thailand                              TGTG-TTATAGACTCGCGTCGTATACAGTGGTTGGGATTGAGGAACGCAGCACGCCGCAA
	M._allantoidea_ZRL2038_Type_Thailand                        TGTGTTTATAGCCTCATATTGTATACAGTGGTTGGGACTGAGGAACGCAGCATGCCGCAA
	'M. geesterani E.C. Vellinga 2263(L) The Netherlands'       TGTG-TTATAGACTCGCGTCGTATACAGTGGTTGGGATTGAGGAACGCAGCACGCCGCAA
	M._globocystis_HFJAU2709_China_                             TGTG-TTATAGCCTCTTATTGTATACAGCGGTTGGGATTGAGGAACGCAGCACGCCGAAA
	M._globocystis_H15060610_China                              ????????????????????????????????????????????????????????????
	M._globocystis_H16091312_China                              ????????????????????????????????????????????????????????????
	M._globocystis_JXSB819_China_                               TGTG-TTATAGCCTCTTATTGTATACAGCGGTTGGGATTGAGGAACGCAGCACGCCGAAA
	M._globocystis_K15091213_China                              ????????????????????????????????????????????????????????????
	M._globocystis_K16053117_China                              ????????????????????????????????????????????????????????????
	M._globocystis_ZRL2013465_China                             TGTG-TTATAGCCTCTTATTGTATACAGCGGTTGGGATTGAGGAACGCAGCACGCCGAAA
	M._globocystis_MHHNU31093_China_                            ????????????????????????????????????????????????????????????
	M._globocystis_ZRL2015164_China_                            TGTG-TTATAGCCTCTTATTGTATACAGCGGTTGGGATTGAGGAACGCAGCACGCCGAAA
	M._arginea_ZRL3090_Thailand                                 TGTG-TTATAGCCCCATGTCACATACAGTGGTTGGGATTGAGGAACGCAGCACGCCGCAA
	M._globocystis_ZRL2015243_China_                            TGTG-TTATAGCCTCTTATTGTATACAGCGGTTGGGATTGAGGAACGCAGCACGCCGAAA
	M._globocystis_HNL501440_Laos                               ????????????????????????????????????????????????????????????
	M._globocystis_HNL501777_Laos                               ????????????????????????????????????????????????????????????
	M._globocystis_VDW1278_South_Africa                         ????????????????????????????????????????????????????????????
	M._globocystis_ZRL2049_Thailand                             ????????????????????????????????????????????????????????????
	M._globocystis_ZRL2133_Thailand                             ????????????????????????????????????????????????????????????
	M._globocystis_HFJAU1518_China_                             TGTG-TTATAGCCTCTTATTGTATACAGCGGTTGGGATTGAGGAACGCAGCACGCCGAAA
	M._globocystis_ZRL2126_Thailand                             ????????????????????????????????????????????????????????????
	M._globocystis_ZRL3004_Thailand                             TGTG-TTATAGCCTCTTATTGTATACAGCGGTTGGGATTGAGGAACGCAGCACGCCGAAA
	M._gracilis_HNL503432_Laos                                  ????????????????????????????????????????????????????????????
	M._arginophaea_GX20170167_China_                            TGTG-TTATAGCCTCATATTGTATACAGTGGTTGGGACTGAGGAACGCAGCACGCCGCAA
	M._gracilis_HNL503436_Laos                                  ????????????????????????????????????????????????????????????
	M._gracilis_NW1343_Thailand                                 ????????????????????????????????????????????????????????????
	M._gracilis_ZRL2041_Thailand                                TGTG-TTATAGCCCCATATTGTATACAGTGGTTGGGACTGAGGAACGCAGCACGCCGCAA
	M._lateritia_var._vinaceipes_HMHNU950_China_                ????????????????????????????????????????????????????????????
	M._lateritia_var._vinaceipes_HMHNU930_China_                ????????????????????????????????????????????????????????????
	M._lateritia_var._vinaceipes_ZRL2073_Type_Thailand          ????????????????????????????????????????????????????????????
	M._lateritia_var._vinaceipes_HFJAU1885_China_               ????????????????????????????????????????????????????????????
	M._megarubescens_N.K.Zeng2989_China_                        ????????????????????????????????????????????????????????????
	M._megarubescens_HMAS290754_China_                          TGTG-TTATAGCCTCTTATTGTATACAGCAGTTGGGATTGAGGAACGCAGCACGCCGAAA
	M._megarubescens_ZRL2008_Thailand                           TGTG-TTATAGCCTCTTATTGTATACAGCAGTTGGGATTGAGGAACGCAGCACGCCGAAA
	M._arginophaea_JXSB1685_China_                              TGTG-TTATAGCCTCATATTGTATACAGTGGTTGGGACTGAGGAACGCAGCACGCCGCAA
	M._megarubescens_ZRL2009_Thailand                           TGTG-TTATAGCCTCTTATTGTATACAGCAGTTGGGATTGAGGAACGCAGCACGCCGAAA
	M._megarubescens_ZRL2086_Type_Thailand                      ????????????????????????????????????????????????????????????
	M._megaspora_HFJAU0712_China_                               TGTG-TTATAGCCTCTCATCGTATACAGTGGTTGGGATTGAGGAACGCAGCACGCCGCAA
	M._megaspora_HFJAU1209_China_                               TGTG-TTATAGCCTCTCATCGTATACAGTGGTTGGGATTGAGGAACGCAGCACGCCGCAA
	M._megaspora_ZRL2051_Thailand                               TGTG-TTATAGCCTCTCATCGTATACAGTGGTTGGGATTGAGGAACGCAGCACGCCGCAA
	M._megaspora_ZRL3068_Thailand                               TGTG-TTATAGCCTCTCATCGTATACAGTGGTTGGGATTGAGGAACGCAGCACGCCGCAA
	M._megaspora_HFJAU1255_China_                               TGTG-TTATAGCCTCTCATCGTATACAGTGGTTGGGATTGAGGAACGCAGCACGCCGCAA
	M._minor_HFJAU2796_China_                                   TGTG-TTATAGCCCTATATTGTATACAGTGGTTGGGACTGAGGAACGCAGCACGCCGCAA
	M._minor_HFJAU2812_Type_China_                              ????????????????????????????????????????????????????????????
	M._ovalispora_HFJAU2010_Type_China_                         TGTG-TTATAGCCTCATATTGTATGCAGTGATTGGGACTGAGGAACGCAGCATGCCGCAA
	M._arginophaea_ZRL2027_Thailand                             TGTG-TTATAGCCTCATATTGTATACAGTGGTTGGGACTGAGGAACGCAGCACGCCGCAA
	M._ovalispora_HFJAU3179_China_                              ????????????????????????????????????????????????????????????
	M._pleurocystidiata_ZRL2023_Thailand                        ????????????????????????????????????????????????????????????
	M._pseudoarginea_HFJAU1715_China_                           TGTG-TTATAGCCTCATATTGTATACAGTGGTTGGGACTGAGGAACGCAGCACGCCGAAA
	M._pseudoarginea_HFJAU2122_China_                           TGTG-TTATAGCCTCATATTGTATACAGTGGTTGGGACTGAGGAACGCAGCACGCCGAAA
	M._pseudoarginea_JXSB1681_China_                            TGTG-TTATAGCCTCATATTGTATACAGTGGTTGGGACTGAGGAACGCAGCACGCCGAAA
	M._pseudoarginea_ZRL3069_Thailand                           ????????????????????????????????????????????????????????????
	M._pseudoarginea_HFJAU2224_China_                           TGTG-TTATAGCCTCATATTGTATACAGTGGTTGGGACTGAGGAACGCAGCACGCCGAAA
	M._pseudodelicatula_HFJAU1291_China_                        TGTG-TTATAGCCTCATATTGTATACAGTGGTTGGGACTGAGGAACGCAGCACGCCGCAA
	M._pseudodelicatula_HFJAU2228_Type_China_                   TGTG-TTATAGCCTCATATTGTATACAGTGGTTGGGACTGAGGAACGCAGCACGCCGCAA
	M._pseudoglobocystis_HFJAU1556_China_                       ????????????????????????????????????????????????????????????
	M._arginophaea_ZRL2088_Thailand                             ????????????????????????????????????????????????????????????
	M._pseudoglobocystis_HFJAU2433_China_                       ????????????????????????????????????????????????????????????
	M._pseudoglobocystis_GX20172228_China_                      TGTG-TTATAGCCTCTTATTGTATACAGCAGTTGGGATTGAGGAACGCAGCACGCCGAAA
	M._pseudoglobocystis_GX20172236_China_                      TGTG-TTATAGCCTCTTATTGTATACAGCAGTTGGGATTGAGGAACGCAGCACGCCGAAA
	M._pseudoglobocystis_ZRL2013323_China_                      ????????????????????????????????????????????????????????????
	M._pseudoglobocystis_ZRL2013335_China_                      ????????????????????????????????????????????????????????????
	M._pseudoglobocystis_ZRL201332_Type_Thailand                ????????????????????????????????????????????????????????????
	'M. purpureobrunneola MFLUCC17_1343 Type Thailand'          TGTG-TTATAGCCTCTTATTGTATACAGCGGTTGGGATTGAGGAACGCAGCACGCCGAAA
	M._pusillissima_ZRL3047_Type_Thailand                       TGTG-TTATAGCCTCATATTGTATACAGTGGTTGGGACTGAGGAACGCAGCACGCCGCAA
	M._repanda_AH47613_Togo                                     TGTG-TTATAGCCTCTCATCGTATACAGCRGTTGGGATTGAGGAACGCAGCACGCCGCAA
	M._cf._roseipes_HFJAU2494_China_                            TGTG-TTATAGCCTCATATTGTATACAGTGGTTGGGATTGAGGAACGCAGCACGCCGCAA


	M._albofelina_LE312536_Type_Vietnam                         GGCCGGGTT-TC--GACCACGTTCGTGCTTAGGATGCTGGCATAATGGCTTTAAGCGACC
	M._arginophaea_ZRL2089_Thailand                             GGCCGGGTC-TTT-GACCACGTTCGTGCTTAGGATGCTGGCATAATGGCTTTAAGCGACC
	M._rubrobrunnescens_K15091208_China                         ????????????????????????????????????????????????????????????
	M._rubrobrunnescens_K16082504_China                         ????????????????????????????????????????????????????????????
	M._rubrobrunnescens_NW1510_Thailand                         ????????????????????????????????????????????????????????????
	M._rubrobrunnescens_NW1522_Thailand                         ????????????????????????????????????????????????????????????
	M._rubrobrunnescens_NW1523_Thailand                         ????????????????????????????????????????????????????????????
	M._rubrobrunnescens_ZRL2094_Thailand                        GGCCGGGTC-TTTGGACTACGTTCGTGCTTAGGATGCTGGCATAATGGCTTTAAGCGACC
	M._rubrobrunnescens_ZRL2120_Type_Thailand                   GGCCGGGTC-TTTGGACTACGTTCGTGCTTAGGATGCTGGCATAATGGCTTTAAGCGACC
	M._rubrobrunnescens_ZRL3010_Thailand                        GGCCGGGTC-TTTGGACTACGTTCGTGCTTAGGATGCTGGCATAATGGCTTTAAGCGACC
	M._rubrobrunnescens_ZRL3048_Thailand                        GGCCGGGTC-TTCGGACTACGTTCGTGCTTAGGATGCTGGCATAATGGCTTTAAGCGACC
	M._rubrobrunnescens_var._tibiicystis_HMAS290755_China_      GGCCGGGTC-TTTGGACTACGTTCGTGCTTAGGATGCTGGCATAATGGCTTTAAGCGACC
	M._arginophaea_ZRL2091_Thailand                             GGCCGGGTC-TTT-GACCACGTTCGTGCTTAGGATGCTGGCATAATGGCTTTAAGCGACC
	M._rubrobrunnescens_var._tibiicystis_ZRL2121_Type_Thailand  GGCCGGGTC-TTTGGACTACGTTCGTGCTTAGGATGCTGGCATAATGGCTTTAAGCGACC
	M._rufosquarrosa_HFJAU1208_China_                           GGCAGGGTC-TTCGGACCACATCCGTGCTTAGGATGCTGGCATAATGGCTTTAAGCGACC
	M._rufosquarrosa_HFJAU1236_Type_China_                      GGCAGGGTC-TTCGGACCACATCCGTGCTTAGGATGCTGGCATAATGGCTTTAAGCGACC
	M._subalba_ZRL2080_Thailand                                 GGCCGGGTC-TTCGGACTACGTTCGTGCTTAGGATGCTGGCATAATGGCTTTAAGCGACC
	M._subarginea_ZRL2052_Thailand                              GGCCGGGTC-TTT-GACCACGTTCGTGCTTAGGATGCTGGCATAATGGCTTTAAGCGACC
	M._subarginea_ZRL2092_Thailand                              GGCCGGGTC-TTT-GACCACGTTCGTGCTTAGGATGCTGGCATAATGGCTTTAAGCGACC
	M._subarginea_ZRL3036_Thailand                              GGCCGGGTC-TTT-GACCACGTTCGTGCTTAGGATGCTGGCATAATGGCTTTAAGCGACC
	M._suthepensis_ZRL3035_Type_Thailand                        GGCCGGGTC-TTTGGACTACGTTCGTGCTTAGGATGCTGGCATAATGGCTTTAAGCGACC
	M._tenuipes_HFJAU1536_Type_China_                           ????????????????????????????????????????????????????????????
	M._tenuipes_HFJAU3180_China_                                GGCAGGGTC-TTCGGACCACTTTCGTGCTTAGGATGCTGGCATAATGGCTTTAAGCGACC
	M._arginophaea_ZRL3110_Thailand                             GGCCGGGTC-TTT-GACCACGTTCGTGCTTAGGATGCTGGCATAATGGCTTTAAGCGACC
	'M. ventricocystidiata SQUH-ATR004 Oman'                    GGCCGGGTC-TTTGGACTACGTTCGTGCTTAGGATGCTGGCATAATGGCTTTAAGCGACC
	'M. ventricocystidiata SQUH-GOB002 Type Oman'               GGCCGGGTC-TTTGGACTACGTTCGTGCTTAGGATGCTGGCATAATGGCTTTAAGCGACC
	M._wuyishanensis_HFJAU3048_Type_China_                      ????????????????????????????????????????????????????????????
	M._xanthorubescens_NW1356_Thailand                          ????????????????????????????????????????????????????????????
	M._xanthorubescens_NW1526_Thailand                          ????????????????????????????????????????????????????????????
	M._xanthorubescens_ZRL3083_Thailand                         GGCCAGGTC-TTCGGACTATGTTCGTGCTTAGGATGCTGGCATAATGGCTTTAAGCGACC
	M._xanthorubescens_ZRL3096_Thailand                         GGCCAGGTC-TTCGGACTATGTTCGTGCTTAGGATGCTGGCATAATGGCTTTAAGCGACC
	'M. sp. HATFDI4_68 India'                                   ????????????????????????????????????????????????????????????
	M._sp._SV63_India                                           ????????????????????????????????????????????????????????????
	'M. sp. LD2021_6_12 China'                                  GGCCGGGTC-TTCGGACTACGTTCGTGCTTAGGATGCTGGCATAATGGCTTTAAGCGACC
	M._bifida_ZRL2057_Thailand                                  ????????????????????????????????????????????????????????????
	'M. sp. LD2021_6_10 China'                                  GGCCGGGTC-TTCGGACTACGTTCGTGCTTAGGATGCTGGCATAATGGCTTTAAGCGACC
	'M. sp. HBL2021_6_10 China'                                 GGCCGGGTC-TTCGGACTACGTTCGTGCTTAGGATGCTGGCATAATGGCTTTAAGCGACC
	M._sp._GX20170214_China_                                    GGCCGGGTC-TTT-GACCACGTTCGTGCTTAGGATGCTGGCATAATGGCTTTAAGCGACC
	M._sp._GX20170533_China_                                    GGCCGGGTC-TTCTGACTACGTTCGTGCTTAGGATGCTGGCATAATGGCTTTAAGCGACC
	Agaricus_crassisquamosus_ZRL2012607_Type_China              GGCCGGGTT-TC--GACCACGTTCGTGCTTAGGATGCTGGCATAATGGCTTTAAGCGACC
	Agaricus_trisulphuratus_LAPAF7_Togo                         GGCCGGGTT-TC--GACCACGTTCGTGCTTAGGATGCTGGCATAATGGCTTTAAGCGACC
	Agaricus_trisulphuratus_ZRL2128_Thailand                    ????????????????????????????????????????????????????????????
	Agaricus_variicystis_LD201234_Type_Thailand                 GGCCGGGTT-TC--GACCACGTTCGTGCTTAGGATGCTGGCATAATGGCTTTAAGCGACC
	Hymenagaricus_epipastus_ZRL3045_Thailand                    GGCCGGGTT-TC--GACCACGTTCGTGCTTAGGATGCTGGCATAATGGCTTTAAGCGACC
	M._bifida_ZRL2103_Thailand                                  ????????????????????????????????????????????????????????????
	Hymenagaricus_sp._ZRL3103_Thailand                          GGCCGGGTT-TC--GACCACGTTCGTGCTTAGGATGCTGGCATAATGGCTTTAAGCGACC
	M._bifida_ZRL3067_Type_Thailand                             GGCCGGGTC-TTT-GACCACGTTCGTGCTTAGGATGCTGGCATAATGGCTTTAAGCGACC
	M._bifida_ZRL3076_Thailand                                  GGCCGGGTC-TTT-GACCACGTTCGTGCTTAGGATGCTGGCATAATGGCTTTAAGCGACC
	M._bifida_ecv3638_Thailand                                  GGCCGGGTC-TTT-GACCACGTTCGTGCTTAGGATGCTGGCATAATGGCTTTAAGCGACC
	M._bifida_HFJAU1348_China_                                  GGCCGGGTC-TTT-GACCACGTTCGTGCTTAGGATGCTGGCATAATGGCTTTAAGCGACC
	M._bifida_HFJAU2998_China_                                  GGCCGGGTC-TTT-GACCACGTTCGTGCTTAGGATGCTGGCATAATGGCTTTAAGCGACC
	'M. albella MFLUCC17_1342 Type Thailand'                    GGCCGGGTC-TTCGGACCACGTTCGTGCTTAGGATGCTGGCATAATGGCTTTAAGCGACC
	M._brunneosquamata_LD201236_Type_Thailand                   ????????????????????????????????????????????????????????????
	'M. cornuta TNS_F_52279 Type Japan'                         ????????????????????????????????????????????????????????????
	M._cortinata_ZRL2129_Thailand                               GGCCGGGTC-TTCGGACTACGTTCGTGCTTAGGATGCTGGCATAATGGCTTTAAGCGACC
	M._cortinata_HFJAU0713_China_                               GGCCGGGTC-TTCGGACTACGTTCGTGCTTAGGATGCTGGCATAATGGCTTTAAGCGACC
	M._delicatula_HMAS290752_Type_China_                        ????????????????????????????????????????????????????????????
	M._delicatula_HMAS290753_China_                             GGCCGGGTC-TTCGGACCACGTTCGTGCTTAGGATGCTGGCATAATGGCTTTAAGCGACC
	M._dentatomarginata_HMAS290760_Type_China_                  GGCCGGGTC-TTCGGACTACGTTCGTGCTTAGGATGCTGGCATAATGGCTTTAAGCGACC
	M._digitatocystis_HMAS290751_China_                         GGCCGGGTC-TTCGGACTACGTTCGTGCTTAGGATGCTGGCATAATGGCTTTAAGCGACC
	M._digitatocystis_HMAS290750_Type_China_                    GGCCGGGTC-TTCGGACTACGTTCGTGCTTAGGATGCTGGCATAATGGCTTTAAGCGACC
	M._digitatocystis_HFJAU1871_China_                          ????????????????????????????????????????????????????????????
	M._albosericea_ZRL3049_Thailand                             ????????????????????????????????????????????????????????????
	M._furfuracea_HFJAU1768_China_                              ????????????????????????????????????????????????????????????
	M._furfuracea_K15091214_China                               ????????????????????????????????????????????????????????????
	M._furfuracea_K15091228_China                               ????????????????????????????????????????????????????????????
	M._furfuracea_GDGM44176_China_                              ????????????????????????????????????????????????????????????
	M._furfuracea_N.K.Zeng2420_China_                           ????????????????????????????????????????????????????????????
	M._furfuracea_ZRL2119_Thailand                              GGCAGGGTC-TTCGGACCACTTTCGTGCTTAGGATGCTGGCATAATGGCTTTAAGCGACC
	M._furfuracea_ZRL3006_Type_Thailand                         GGCAGGGTC-TTCGGACCACTTTCGTGCTTAGGATGCTGGCATAATGGCTTTAAGCGACC
	M._furfuracea_HFJAU1570_China_                              ????????????????????????????????????????????????????????????
	M._furfuracea_HFJAU3123_China_                              GGCAGGGTC-TTCGGACCACTTTCGTGCTTAGGATGCTGGCATAATGGCTTTAAGCGACC
	M._geesterani_AH47609_Thailand                              GGCCGGGTC-TTCGGACCACGTTCGTGCTTAGGATGCTGGCATAATGGCTTTAAGCGACC
	M._allantoidea_ZRL2038_Type_Thailand                        GGCCGAGTC-TTCGGATTACGTTCATGCTTAGGATGCTGGCATAATGGCTTTAAGCGACC
	'M. geesterani E.C. Vellinga 2263(L) The Netherlands'       GGCCGGGTC-TTCGGACCACGTTCGTGCTTAGGATGCTGGCATAATGGCTTTAAGCGACC
	M._globocystis_HFJAU2709_China_                             GGCCGGGTC-TTCGGACTACGTTCGTGCTTAGGATGCTGGCATAATGGCTTTAAGCGACC
	M._globocystis_H15060610_China                              ????????????????????????????????????????????????????????????
	M._globocystis_H16091312_China                              ????????????????????????????????????????????????????????????
	M._globocystis_JXSB819_China_                               GGCCGGGTC-TTCGGACTACGTTCGTGCTTAGGATGCTGGCATAATGGCTTTAAGCGACC
	M._globocystis_K15091213_China                              ????????????????????????????????????????????????????????????
	M._globocystis_K16053117_China                              ????????????????????????????????????????????????????????????
	M._globocystis_ZRL2013465_China                             GGCCGGGTC-TTYGGACTACGTTCGTGCTTAGGATGCTGGCATAATGGCTTTAAGCGACC
	M._globocystis_MHHNU31093_China_                            ????????????????????????????????????????????????????????????
	M._globocystis_ZRL2015164_China_                            GGCCGGGTC-TTCGGACTACGTTCGTGCTTAGGATGCTGGCATAATGGCTTTAAGCGACC
	M._arginea_ZRL3090_Thailand                                 GGCCGGGTCTTTTGGACCACGTTCGTGCTTAGGATGCTGGCATAATGGCTTTAAGCGACC
	M._globocystis_ZRL2015243_China_                            GGCCGGGTC-TTCGGACTACGTTCGTGCTTAGGATGCTGGCATAATGGCTTTAAGCGACC
	M._globocystis_HNL501440_Laos                               ????????????????????????????????????????????????????????????
	M._globocystis_HNL501777_Laos                               ????????????????????????????????????????????????????????????
	M._globocystis_VDW1278_South_Africa                         ????????????????????????????????????????????????????????????
	M._globocystis_ZRL2049_Thailand                             ????????????????????????????????????????????????????????????
	M._globocystis_ZRL2133_Thailand                             ????????????????????????????????????????????????????????????
	M._globocystis_HFJAU1518_China_                             GGCCGGGTC-TTCGGACTACGTTCGTGCTTAGGATGCTGGCATAATGGCTTTAAGCGACC
	M._globocystis_ZRL2126_Thailand                             ????????????????????????????????????????????????????????????
	M._globocystis_ZRL3004_Thailand                             GGCCGGGTC-TTCGGACTACGTTCGTGCTTAGGATGCTGGCATAATGGCTTTAAGCGACC
	M._gracilis_HNL503432_Laos                                  ????????????????????????????????????????????????????????????
	M._arginophaea_GX20170167_China_                            GGCCGGGTC-TTT-GACCACGTTCGTGCTTAGGATGCTGGCATAATGGCTTTAAGCGACC
	M._gracilis_HNL503436_Laos                                  ????????????????????????????????????????????????????????????
	M._gracilis_NW1343_Thailand                                 ????????????????????????????????????????????????????????????
	M._gracilis_ZRL2041_Thailand                                GGCCGGGTC-TTCGGACTACGTTCGTGCTTAGGATGCTGGCATAATGGCTTTAAGCGACC
	M._lateritia_var._vinaceipes_HMHNU950_China_                ????????????????????????????????????????????????????????????
	M._lateritia_var._vinaceipes_HMHNU930_China_                ????????????????????????????????????????????????????????????
	M._lateritia_var._vinaceipes_ZRL2073_Type_Thailand          ????????????????????????????????????????????????????????????
	M._lateritia_var._vinaceipes_HFJAU1885_China_               ????????????????????????????????????????????????????????????
	M._megarubescens_N.K.Zeng2989_China_                        ????????????????????????????????????????????????????????????
	M._megarubescens_HMAS290754_China_                          GGCCGGGTC-TTCGGACTACGTTCGTGCTTAGGATGCTGGCATAATGGCTTTAAGCGACC
	M._megarubescens_ZRL2008_Thailand                           GGCCGGGTC-TTTGGACTACGTTCGTGCTTAGGATGCTGGCATAATGGCTTTAAGCGACC
	M._arginophaea_JXSB1685_China_                              GGCCGGGTC-TTT-GACCACGTTCGTGCTTAGGATGCTGGCATAATGGCTTTAAGCGACC
	M._megarubescens_ZRL2009_Thailand                           GGCCGGGTC-TTCGGACTATGTTCGTGCTTAGGATGCTGGCATAATGGCTTTAAGCGACC
	M._megarubescens_ZRL2086_Type_Thailand                      ????????????????????????????????????????????????????????????
	M._megaspora_HFJAU0712_China_                               GGCCGGGTC-TTCGGACTACGTTCGTGCTTAGGATGCTGGCATAATGGCTTTAAGCGACC
	M._megaspora_HFJAU1209_China_                               GGCCGGGTC-TTCGGACTACGTTCGTGCTTAGGATGCTGGCATAATGGCTTTAAGCGACC
	M._megaspora_ZRL2051_Thailand                               GGCCGGGTC-TTCGGACTACGTTCGTGCTTAGGATGCTGGCATAATGGCTTTAAGCGACC
	M._megaspora_ZRL3068_Thailand                               GGCCGGGTC-TTCGGACTACGTTCGTGCTTAGGATGCTGGCATAATGGCTTTAAGCGACC
	M._megaspora_HFJAU1255_China_                               GGCCGGGTC-TTCGGACTACGTTCGTGCTTAGGATGCTGGCATAATGGCTTTAAGCGACC
	M._minor_HFJAU2796_China_                                   GGCCGGGTC-TTT-GACCACGTCCGTGCTTAGGATGCTGGCATAATGGCTTTAAGCGACC
	M._minor_HFJAU2812_Type_China_                              ????????????????????????????????????????????????????????????
	M._ovalispora_HFJAU2010_Type_China_                         GGCCGGGTC-TTTTGACCACGTTCATGCTTAGGATGCTGGCATAATGGCTTTAAGCGACC
	M._arginophaea_ZRL2027_Thailand                             GGCCGGGTC-TTTGGACAACGTTCGTGCTTAGGATGCTGGCATAATGGCTTTAAGCGACC
	M._ovalispora_HFJAU3179_China_                              ????????????????????????????????????????????????????????????
	M._pleurocystidiata_ZRL2023_Thailand                        ????????????????????????????????????????????????????????????
	M._pseudoarginea_HFJAU1715_China_                           GGCCGGGTC-TTT-GACCACGTTCGTGCTTAGGATGCTGGCATAATGGCTTTAAGCGACC
	M._pseudoarginea_HFJAU2122_China_                           GGCCGGGTC-TTT-GACCACGTTCGTGCTTAGGATGCTGGCATAATGGCTTTAAGCGACC
	M._pseudoarginea_JXSB1681_China_                            GGCCGGGTC-TTT-GACCACGTTCGTGCTTAGGATGCTGGCATAATGGCTTTAAGCGACC
	M._pseudoarginea_ZRL3069_Thailand                           ????????????????????????????????????????????????????????????
	M._pseudoarginea_HFJAU2224_China_                           GGCCGGGTC-TTT-GACCACGTTCGTGCTTAGGATGCTGGCATAATGGCTTTAAGCGACC
	M._pseudodelicatula_HFJAU1291_China_                        GGCCGGGTC-TTT-GACCACGTTCGTGCTTAGGATGCTGGCATAATGGCTTTAAGCGACC
	M._pseudodelicatula_HFJAU2228_Type_China_                   GGCCGGGTC-TTT-GACCACGTTCGTGCTTAGGATGCTGGCATAATGGCTTTAAGCGACC
	M._pseudoglobocystis_HFJAU1556_China_                       ????????????????????????????????????????????????????????????
	M._arginophaea_ZRL2088_Thailand                             ????????????????????????????????????????????????????????????
	M._pseudoglobocystis_HFJAU2433_China_                       ????????????????????????????????????????????????????????????
	M._pseudoglobocystis_GX20172228_China_                      GGCCGGGTC-TTTGGACTACGTTCGTGCTTAGGATGCTGGCATAATGGCTTTAAGCGACC
	M._pseudoglobocystis_GX20172236_China_                      GGCCGGGTC-TTTGGACTACGTTCGTGCTTAGGATGCTGGCATAATGGCTTTAAGCGACC
	M._pseudoglobocystis_ZRL2013323_China_                      ????????????????????????????????????????????????????????????
	M._pseudoglobocystis_ZRL2013335_China_                      ????????????????????????????????????????????????????????????
	M._pseudoglobocystis_ZRL201332_Type_Thailand                ????????????????????????????????????????????????????????????
	'M. purpureobrunneola MFLUCC17_1343 Type Thailand'          GGCCGGGTC-TTCGGACTACGTTCGTGCTTAGGATGCTGGCATAATGGCTTTAAGCGACC
	M._pusillissima_ZRL3047_Type_Thailand                       GGCCGGGTC-TTT-GACCACGTTCGTGCTTAGGATGCTGGCATAATGGCTTTAAGCGACC
	M._repanda_AH47613_Togo                                     GGCCGGGTC-TTCGGACTACGTTCGTGCTTAGGATGCTGGCATAATGGCTTTAAGCGACC
	M._cf._roseipes_HFJAU2494_China_                            GGCCGGGTC-TTCGGACCACGTTCGTGCTTAGGATGCTGGCATAATGGCTTTAAGCGACC


	M._albofelina_LE312536_Type_Vietnam                         CGTCTTGAAACACGGACCAAGGAGTCTAACATGCCTGCGAGTGTTTGGGTGGAAAACTCA
	M._arginophaea_ZRL2089_Thailand                             CGTCTTGAAACACGGACCAAGGAGTCTAACATGCCTGCGAGTGTTTGGGTGGAAAACTCG
	M._rubrobrunnescens_K15091208_China                         ????????????????????????????????????????????????????????????
	M._rubrobrunnescens_K16082504_China                         ????????????????????????????????????????????????????????????
	M._rubrobrunnescens_NW1510_Thailand                         ????????????????????????????????????????????????????????????
	M._rubrobrunnescens_NW1522_Thailand                         ????????????????????????????????????????????????????????????
	M._rubrobrunnescens_NW1523_Thailand                         ????????????????????????????????????????????????????????????
	M._rubrobrunnescens_ZRL2094_Thailand                        CGTCTTGAAACACGGACCAAGGAGTCTAACATGCCTGCGAGTGTTTGGGTGGAAAACTCG
	M._rubrobrunnescens_ZRL2120_Type_Thailand                   CGTCTTGAAACACGGACCAAGGAGTCTAACATGCCTGCGAGTGTTTGGGTGGAAAACTCG
	M._rubrobrunnescens_ZRL3010_Thailand                        CGTCTTGAAACACGGACCAAGGAGTCTAACATGCCTGCGAGTGTTTGGGTGGAAAACTCG
	M._rubrobrunnescens_ZRL3048_Thailand                        CGTCTTGAAACACGGACCAAGGAGTCTAACATGCCTGCGAGTGTTTGGGTGGAAAACTCG
	M._rubrobrunnescens_var._tibiicystis_HMAS290755_China_      CGTCTTGAAACACGGACCAAGGAGTCTAACATGCCTGCGAGTGTTTGGGTGGAAAACTCG
	M._arginophaea_ZRL2091_Thailand                             CGTCTTGAAACACGGACCAAGGAGTCTAACATGCCTGCGAGTGTTTGGGTGGAAAACTCG
	M._rubrobrunnescens_var._tibiicystis_ZRL2121_Type_Thailand  CGTCTTGAAACACGGACCAAGGAGTCTAACATGCCTGCGAGTGTTTGGGTGGAAAACTCG
	M._rufosquarrosa_HFJAU1208_China_                           CGTCTTGAAACACGGACCAAGGAGTCTAACATGCCTGCGAGTGTTTGGGTGGAAAACTCG
	M._rufosquarrosa_HFJAU1236_Type_China_                      CGTCTTGAAACACGGACCAAGGAGTCTAACATGCCTGCGAGTGTTTGGGTGGAAAACTCG
	M._subalba_ZRL2080_Thailand                                 CGTCTTGAAACACGGACCAAGGAGTCTAACATGCCTGCGAGTGTTTGGGTGGAAAACTCG
	M._subarginea_ZRL2052_Thailand                              CGTCTTGAAACACGGACCAAGGAGTCTAACATGCCTGCGAGTGTTTGGGTGGAAAACTCG
	M._subarginea_ZRL2092_Thailand                              CGTCTTGAAACACGGACCAAGGAGTCTAACATGCCTGCGAGTGTTTGGGTGGAAAACTCG
	M._subarginea_ZRL3036_Thailand                              CGTCTTGAAACACGGACCAAGGAGTCTAACATGCCTGCGAGTGTTTGGGTGGAAAACTCG
	M._suthepensis_ZRL3035_Type_Thailand                        CGTCTTGAAACACGGACCAAGGAGTCTAACATGCCTGCGAGTGTTTGGGTGGAAAACTCG
	M._tenuipes_HFJAU1536_Type_China_                           ????????????????????????????????????????????????????????????
	M._tenuipes_HFJAU3180_China_                                CGTCTTGAAACACGGACCAAGGAGTCTAACATGCCTGCGAGTGTTTGGGTGGAAAACTCG
	M._arginophaea_ZRL3110_Thailand                             CGTCTTGAAACACGGACCAAGGAGTCTAACATGCCTGCGAGTGTTTGGGTGGAAAACTCG
	'M. ventricocystidiata SQUH-ATR004 Oman'                    CGTCTTGAAACACGGACCAAGGAGTCTAACATGCCTGCGAGTGTTTGGGTGGAAAACTCG
	'M. ventricocystidiata SQUH-GOB002 Type Oman'               CGTCTTGAAACACGGACCAAGGAGTCTAACATGCCTGCGAGTGTTTGGGTGGAAAACTCG
	M._wuyishanensis_HFJAU3048_Type_China_                      ????????????????????????????????????????????????????????????
	M._xanthorubescens_NW1356_Thailand                          ????????????????????????????????????????????????????????????
	M._xanthorubescens_NW1526_Thailand                          ????????????????????????????????????????????????????????????
	M._xanthorubescens_ZRL3083_Thailand                         CGTCTTGAAACACGGACCAAGGAGTCTAACATGCCTGCGAGTGTTTGGGTGGAAAACTCG
	M._xanthorubescens_ZRL3096_Thailand                         CGTCTTGAAACACGGACCAAGGAGTCTAACATGCCTGCGAGTGTTTGGGTGGAAAACTCG
	'M. sp. HATFDI4_68 India'                                   ????????????????????????????????????????????????????????????
	M._sp._SV63_India                                           ????????????????????????????????????????????????????????????
	'M. sp. LD2021_6_12 China'                                  CGTCTTGAAACACGGACCAAGGAGTCTAACATGCCTGCGAGTGTTTGGGTGGAAAACTCG
	M._bifida_ZRL2057_Thailand                                  ????????????????????????????????????????????????????????????
	'M. sp. LD2021_6_10 China'                                  CGTCTTGAAACACGGACCAAGGAGTCTAACATGCCTGCGAGTGTTTGGGTGGAAAACTCG
	'M. sp. HBL2021_6_10 China'                                 CGTCTTGAAACACGGACCAAGGAGTCTAACATGCCTGCGAGTGTTTGGGTGGAAAACTCG
	M._sp._GX20170214_China_                                    CGTCTTGAAACACGGACCAAGGAGTCTAACATGCCTGCGAGTGTTTGGGTGGAAAACTCG
	M._sp._GX20170533_China_                                    CGTCTTGAAACACGGACCAAGGAGTCTAACATGCCTGCGAGTGTTTGGGTGGAAAACTCG
	Agaricus_crassisquamosus_ZRL2012607_Type_China              CGTCTTGAAACACGGACCAAGGAGTCTAACATGCCTGCGAGTATTTGGGTGGAAAACCCG
	Agaricus_trisulphuratus_LAPAF7_Togo                         CGTCTTGAAACACGGACCAAGGAGTCTAACATGCCTGCGAGTATTTGGGTGGAAAACCCG
	Agaricus_trisulphuratus_ZRL2128_Thailand                    ????????????????????????????????????????????????????????????
	Agaricus_variicystis_LD201234_Type_Thailand                 CGTCTTGAAACACGGACCAAGGAGTCTAACATGCCTGCGAGTATTTGGGTGGAAAACCCG
	Hymenagaricus_epipastus_ZRL3045_Thailand                    CGTCTTGAAACACGGACCAAGGAGTCTAACATGCCTGCGAGTGTTTGGGTGGAAAACCCG
	M._bifida_ZRL2103_Thailand                                  ????????????????????????????????????????????????????????????
	Hymenagaricus_sp._ZRL3103_Thailand                          CGTCTTGAAACACGGACCAAGGAGTCTAACGTGCCTGCGAGTGTTTGGGTGGAAACCCCG
	M._bifida_ZRL3067_Type_Thailand                             CGTCTTGAAACACGGACCAAGGAGTCTAACATGCCTGCGAGTGTTTGGGTGGAAAACTCG
	M._bifida_ZRL3076_Thailand                                  CGTCTTGAAACACGGACCAAGGAGTCTAACATGCCTGCGAGTGTTTGGGTGGAAAACTCG
	M._bifida_ecv3638_Thailand                                  CGTCTTGAAACACGGACC??????????????????????????????????????????
	M._bifida_HFJAU1348_China_                                  CGTCTTGAAACACGGACCAAGGAGTCTAACATGCCTGCGAGTGTTTGGGTGGAAAACTCG
	M._bifida_HFJAU2998_China_                                  CGTCTTGAAACACGGACCAAGGAGTCTAACATGCCTGCGAGTGTTTGGGTGGAAAACTCG
	'M. albella MFLUCC17_1342 Type Thailand'                    CGTCTTGAAACACGGACCAAGGAGTCTAACATGCCTGCGAGTGTTTGGGTGGAAAACTCG
	M._brunneosquamata_LD201236_Type_Thailand                   ????????????????????????????????????????????????????????????
	'M. cornuta TNS_F_52279 Type Japan'                         ????????????????????????????????????????????????????????????
	M._cortinata_ZRL2129_Thailand                               CGTCTTGAAACACGGACCAAGGAGTGTAACATGCCTGCGAGTGTTTGGGTGGAAAACTCG
	M._cortinata_HFJAU0713_China_                               CGTCTTGAAACACGGACCAAGGAGTCTAACATGCCTGCGAGTGTTTGGGTGGAAAACTCG
	M._delicatula_HMAS290752_Type_China_                        ????????????????????????????????????????????????????????????
	M._delicatula_HMAS290753_China_                             CGTCTTGAAACACGGACCAAGGAGTCTAACATGCCTGCGAGTGTTTGGGTGGAAAACTCG
	M._dentatomarginata_HMAS290760_Type_China_                  CGTCTTGAAACACGGACCAAGGAGTCTAACATGCCTGCGAGTGTTTGGGTGGAAAACTCG
	M._digitatocystis_HMAS290751_China_                         CGTCTTGAAACACGGACCAAGGAGTCTAACATGCCTGCGAGTGTTTGGGTGGAAAACTCG
	M._digitatocystis_HMAS290750_Type_China_                    CGTCTTGAAACACGGACCAAGGAGTCTAACATGCCTGCGAGTGTTTGGGTGGAAAACTCG
	M._digitatocystis_HFJAU1871_China_                          ????????????????????????????????????????????????????????????
	M._albosericea_ZRL3049_Thailand                             ????????????????????????????????????????????????????????????
	M._furfuracea_HFJAU1768_China_                              ????????????????????????????????????????????????????????????
	M._furfuracea_K15091214_China                               ????????????????????????????????????????????????????????????
	M._furfuracea_K15091228_China                               ????????????????????????????????????????????????????????????
	M._furfuracea_GDGM44176_China_                              ????????????????????????????????????????????????????????????
	M._furfuracea_N.K.Zeng2420_China_                           ????????????????????????????????????????????????????????????
	M._furfuracea_ZRL2119_Thailand                              CGTCTTGAAACACGGACCAMGGAGT?TAACATGCCTGCGAGTGTTTGGGTGGAAAACTCG
	M._furfuracea_ZRL3006_Type_Thailand                         CGTCTTGAAACACGGACCAAGGAGTCTAACATGCCTGCGAGTGTTTGGGTGGAAAACTCG
	M._furfuracea_HFJAU1570_China_                              ????????????????????????????????????????????????????????????
	M._furfuracea_HFJAU3123_China_                              CGTCTTGAAACACGGACCAAGGAGTCTAACATGCCTGCGAGTGTTTGGGTGGAAAACTCG
	M._geesterani_AH47609_Thailand                              CGTCTTGAAACACGGACCAAGGAGTCTAACATGCCTGCGAGTGTTTGGGTGGAAAACTCG
	M._allantoidea_ZRL2038_Type_Thailand                        CGTCTTGAAACACGGACCAAGGAGTCTAACATGCCTGCGAGTGTTTGGGTGAAAAACTCG
	'M. geesterani E.C. Vellinga 2263(L) The Netherlands'       CGTCTTGAAACACGGACCAAGGAGTCTAACATGCCTGCGAGTGTTTGGGTGGAAAACTCG
	M._globocystis_HFJAU2709_China_                             CGTCTTGAAACACGGACCAAGGAGTCTAACATGCCTGCGAGTGTTTGGGTGGAAAACTCG
	M._globocystis_H15060610_China                              ????????????????????????????????????????????????????????????
	M._globocystis_H16091312_China                              ????????????????????????????????????????????????????????????
	M._globocystis_JXSB819_China_                               CGTCTTGAAACACGGACCAAGGAGTCTAACATGCCTGCGAGTGTTTGGGTGGAAAACTCG
	M._globocystis_K15091213_China                              ????????????????????????????????????????????????????????????
	M._globocystis_K16053117_China                              ????????????????????????????????????????????????????????????
	M._globocystis_ZRL2013465_China                             CGTCTTGAAACACGGACCAAGGAGTCTAACATGCCTGCGAGTGTTTGGGTGGAAAACTCG
	M._globocystis_MHHNU31093_China_                            ????????????????????????????????????????????????????????????
	M._globocystis_ZRL2015164_China_                            CGTCTTGAAACACGGACCAAGGAGTCTAACATGCCTGCGAGTGTTTGGGTGGAAAACTCG
	M._arginea_ZRL3090_Thailand                                 CGTCTTGAAACACGGACCAAGGAGTCTAACATGCCTGCGAGTGTTTGGGTGGAAAACTCG
	M._globocystis_ZRL2015243_China_                            CGTCTTGAAACACGGACCAAGGAGTCTAACATGCCTGCGAGTGTTTGGGTGGAAAACTCG
	M._globocystis_HNL501440_Laos                               ????????????????????????????????????????????????????????????
	M._globocystis_HNL501777_Laos                               ????????????????????????????????????????????????????????????
	M._globocystis_VDW1278_South_Africa                         ????????????????????????????????????????????????????????????
	M._globocystis_ZRL2049_Thailand                             ????????????????????????????????????????????????????????????
	M._globocystis_ZRL2133_Thailand                             ????????????????????????????????????????????????????????????
	M._globocystis_HFJAU1518_China_                             CGTCTTGAAACACGGACCAAGGAGTCTAACATGCCTGCGAGTGTTTGGGTGGAAAACTCG
	M._globocystis_ZRL2126_Thailand                             ????????????????????????????????????????????????????????????
	M._globocystis_ZRL3004_Thailand                             CGTCTTGAAACACGGACCAAGGAGTCTAACATGCCTGCGAGTGTTTGGGTGGAAAACTCG
	M._gracilis_HNL503432_Laos                                  ????????????????????????????????????????????????????????????
	M._arginophaea_GX20170167_China_                            CGTCTTGAAACACGGACCAAGGAGTCTAACATGCCTGCGAGTGTTTGGGTGGAAAACTCG
	M._gracilis_HNL503436_Laos                                  ????????????????????????????????????????????????????????????
	M._gracilis_NW1343_Thailand                                 ????????????????????????????????????????????????????????????
	M._gracilis_ZRL2041_Thailand                                CGTCTTGAAACACGGACCAAGGAGTCTAACATGCCTGCGAGTGTTTGGGTGGAAAACTCG
	M._lateritia_var._vinaceipes_HMHNU950_China_                ????????????????????????????????????????????????????????????
	M._lateritia_var._vinaceipes_HMHNU930_China_                ????????????????????????????????????????????????????????????
	M._lateritia_var._vinaceipes_ZRL2073_Type_Thailand          ????????????????????????????????????????????????????????????
	M._lateritia_var._vinaceipes_HFJAU1885_China_               ????????????????????????????????????????????????????????????
	M._megarubescens_N.K.Zeng2989_China_                        ????????????????????????????????????????????????????????????
	M._megarubescens_HMAS290754_China_                          CGTCTTGAAACACGGACCAAGGAGTCTAACATGCCTGCGAGTGTTTGGGTGGAAAACTCG
	M._megarubescens_ZRL2008_Thailand                           CGTCTTGAAACACGGACCAAGGAGTCTAACATGCCTGCGAGTGTTTGGGTGGAAAACTCG
	M._arginophaea_JXSB1685_China_                              CGTCTTGAAACACGGACCAAGGAGTCTAACATGCCTGCGAGTGTTTGGGTGGAAAACTCG
	M._megarubescens_ZRL2009_Thailand                           CGTCTTGAAACACGGACCAAGGAGTCTAACATGCCTGCGAGTGTTTGGGTGGAAAACTCG
	M._megarubescens_ZRL2086_Type_Thailand                      ????????????????????????????????????????????????????????????
	M._megaspora_HFJAU0712_China_                               CGTCTTGAAACACGGACCAAGGAGTCTAACATGCCTGCGAGTGTTTGGGTGGAAAACTCG
	M._megaspora_HFJAU1209_China_                               CGTCTTGAAACACGGACCAAGGAGTCTAACATGCCTGCGAGTGTTTGGGTGGAAAACTCG
	M._megaspora_ZRL2051_Thailand                               CGTCTTGAAACACGGACCAAGGAGTCTAACATGCCTGCGAGTGTTTGGGTGGAAAACTCG
	M._megaspora_ZRL3068_Thailand                               CGTCTTGAAACACGGACCAAGGAGTCTAACATGCCTGCGAGTGTTTGGGTGGAAAACTCG
	M._megaspora_HFJAU1255_China_                               CGTCTTGAAACACGGACCAAGGAGTCTAACATGCCTGCGAGTGTTTGGGTGGAAAACTCG
	M._minor_HFJAU2796_China_                                   CGTCTTGAAACACGGACCAAGGAGTCTAACATGCCTGCGAGTGTTTGGGTGGAAAACTCG
	M._minor_HFJAU2812_Type_China_                              ????????????????????????????????????????????????????????????
	M._ovalispora_HFJAU2010_Type_China_                         CGTCTTGAAACACGGACCAAGGAGTCTAACATGCCTGCGAGTGTTTGGGTGTAAAACCCT
	M._arginophaea_ZRL2027_Thailand                             CGTGTTGAAACACGGACCAAGGAGTCTAACATGCCTGCGAGTGTTTGGGTGGAAAACTCG
	M._ovalispora_HFJAU3179_China_                              ????????????????????????????????????????????????????????????
	M._pleurocystidiata_ZRL2023_Thailand                        ????????????????????????????????????????????????????????????
	M._pseudoarginea_HFJAU1715_China_                           CGTCTTGAAACACGGACCAAGGAGTCTAACATGCCTGCGAGTGTTTGGGTGGAAAACTCG
	M._pseudoarginea_HFJAU2122_China_                           CGTCTTGAAACACGGACCAAGGAGTCTAACATGCCTGCGAGTGTTTGGGTGGAAAACTCG
	M._pseudoarginea_JXSB1681_China_                            CGTCTTGAAACACGGACCAAGGAGTCTAACATGCCTGCGAGTGTTTGGGTGGAAAACTCG
	M._pseudoarginea_ZRL3069_Thailand                           ????????????????????????????????????????????????????????????
	M._pseudoarginea_HFJAU2224_China_                           CGTCTTGAAACACGGACCAAGGAGTCTAACATGCCTGCGAGTGTTTGGGTGGAAAACTCG
	M._pseudodelicatula_HFJAU1291_China_                        CGTCTTGAAACACGGACCAAGGAGTCTAACATGCCTGCGAGTGTTTGGGTGGAAAACTCG
	M._pseudodelicatula_HFJAU2228_Type_China_                   CGTCTTGAAACACGGACCAAGGAGTCTAACATGCCTGCGAGTGTTTGGGTGGAAAACTCG
	M._pseudoglobocystis_HFJAU1556_China_                       ????????????????????????????????????????????????????????????
	M._arginophaea_ZRL2088_Thailand                             ????????????????????????????????????????????????????????????
	M._pseudoglobocystis_HFJAU2433_China_                       ????????????????????????????????????????????????????????????
	M._pseudoglobocystis_GX20172228_China_                      CGTCTTGAAACACGGACCAAGGAGTCTAACATGCCTGCGAGTGTTTGGGTGGAAAACTCG
	M._pseudoglobocystis_GX20172236_China_                      CGTCTTGAAACACGGACCAAGGAGTCTAACATGCCTGCGAGTGTTTGGGTGGAAAACTCG
	M._pseudoglobocystis_ZRL2013323_China_                      ????????????????????????????????????????????????????????????
	M._pseudoglobocystis_ZRL2013335_China_                      ????????????????????????????????????????????????????????????
	M._pseudoglobocystis_ZRL201332_Type_Thailand                ????????????????????????????????????????????????????????????
	'M. purpureobrunneola MFLUCC17_1343 Type Thailand'          CGTCTTGAAACACGGACCAAGGAGTCTAACATGCCTGCGAGTGTTTGGGTGGAAAACTCG
	M._pusillissima_ZRL3047_Type_Thailand                       CGTCTTGAAACACGGACCAAGGAGTCTAACATGCCTGCGAGTGTTTGGGTGGTAAACTCG
	M._repanda_AH47613_Togo                                     CGTCTTGAAACACGGACCAAGGAGTCTAACATGCCTGCGAGTGTTTGGGTGGAAAACTCG
	M._cf._roseipes_HFJAU2494_China_                            CGTCTTGAAACACGGACCAAGGAGTCTAACATGCCTGCGAGTGTTTGGGTGGAAAACTCG


	M._albofelina_LE312536_Type_Vietnam                         AGCGCGTAATGAAAGTGAAAGTTGAGATCCCTGTCGTGGGGAGCATCGACGCCCGGACCA
	M._arginophaea_ZRL2089_Thailand                             AGCGCGCAATGAAAGTGAAAGTTGAGATCCCTGTCGTGGGGAGCATCGACGCCCGGACCA
	M._rubrobrunnescens_K15091208_China                         ????????????????????????????????????????????????????????????
	M._rubrobrunnescens_K16082504_China                         ????????????????????????????????????????????????????????????
	M._rubrobrunnescens_NW1510_Thailand                         ????????????????????????????????????????????????????????????
	M._rubrobrunnescens_NW1522_Thailand                         ????????????????????????????????????????????????????????????
	M._rubrobrunnescens_NW1523_Thailand                         ????????????????????????????????????????????????????????????
	M._rubrobrunnescens_ZRL2094_Thailand                        AGCGCGCAATGAAAGTGAAAGTTGAGATCCCTGTCGTGGGGAGCATCGACGCCCGGACCA
	M._rubrobrunnescens_ZRL2120_Type_Thailand                   AGCGCGCAATGAAAGTGAAAGTTGAGATCCCTGTCGTGGGGAGCATCGACGCCCGGACCA
	M._rubrobrunnescens_ZRL3010_Thailand                        AGCGCGCAATGAAAGTGAAAGTTGAGATCCCTGTCGTGGGGAGCATCGACGCCCGGACCA
	M._rubrobrunnescens_ZRL3048_Thailand                        AGCGCGCAATGAAAGTGAAAGTTGAGATCCCTGTCGTGGGGAGCATCGACGCCCGGACCA
	M._rubrobrunnescens_var._tibiicystis_HMAS290755_China_      AGCGCGCAATGAAAGTGAAAGTTGAGATCCCTGTCGTGGGGAGCATCGACGCCCGGACCA
	M._arginophaea_ZRL2091_Thailand                             AGCGCGCAATGAAAGTGAAAGTTGAGATCCCTGTCGTGGGGAGCATCGACGCCCGGACCA
	M._rubrobrunnescens_var._tibiicystis_ZRL2121_Type_Thailand  AGCGCGCAATGAAAGTGAAAGTTGAGATCCCTGTCGTGGGGAGCATCGACGCCCGGACCA
	M._rufosquarrosa_HFJAU1208_China_                           AGTGCGCAATGAAAGTGAAAGTTGAGATCCCTGTCGTGGGGAGCATCGACGCCCGGACCA
	M._rufosquarrosa_HFJAU1236_Type_China_                      AGCGCGCAATGAAAGTGAAAGTTGAGATCCCTGTCGTGGGGAGCATCGACGCCCGGACCA
	M._subalba_ZRL2080_Thailand                                 AGCGCGCAATGAAAGTGAAAGTTGAGATCCCTGTCGTGGGGAGCATCGACGCCCGGACCA
	M._subarginea_ZRL2052_Thailand                              AGCGCGCAATGAAAGTGAAAGTTGAGATCCCTGTCGTGGGGAGCATCGACGCCCGGACCA
	M._subarginea_ZRL2092_Thailand                              AGCGCGCAATGAAAGTGAAAGTTGAGATCCCTGTCGTGGGGAGCATCGACGCCCGGACCA
	M._subarginea_ZRL3036_Thailand                              AGCGCGCAATGAAAGTGAAAGTTGRGATCCCTGTCGTGGGGAGCATCGACGCCCGGACCA
	M._suthepensis_ZRL3035_Type_Thailand                        AGCGCGTAATGAAAGTGAAAGTTGAGATCCCTGTCGTGGGGAGCATCGACGCCCGGACCA
	M._tenuipes_HFJAU1536_Type_China_                           ????????????????????????????????????????????????????????????
	M._tenuipes_HFJAU3180_China_                                AGCGCGTAATGAAAGTGAAAGTTGAGATCCCTGTCGTGGGGAGCATCGACGCCCGGACCA
	M._arginophaea_ZRL3110_Thailand                             AGCGCGCAATGAAAGTGAAAGTTGAGATCCCTGTCGTGGGGAGCATCGACGCCCGGACCA
	'M. ventricocystidiata SQUH-ATR004 Oman'                    AGCGCGTAATGAAAGTGAAAGTTGAGATCCCTGTCGTGGGGAGCATCGACGCCCGGACCA
	'M. ventricocystidiata SQUH-GOB002 Type Oman'               AGCGCGTAATGAAAGTGAAAGTTGAGATCCCTGTCGTGGGGAGCATCGACGCCCGGACCA
	M._wuyishanensis_HFJAU3048_Type_China_                      ????????????????????????????????????????????????????????????
	M._xanthorubescens_NW1356_Thailand                          ????????????????????????????????????????????????????????????
	M._xanthorubescens_NW1526_Thailand                          ????????????????????????????????????????????????????????????
	M._xanthorubescens_ZRL3083_Thailand                         AGCGCGTAATGAAAGTGAAAGTTGAGATCCCTGTCGTGGGGAGCATCGACGCCCGGACCA
	M._xanthorubescens_ZRL3096_Thailand                         AGCGCGYAATGAAAGTGAAAGTTGAGATCCCTGTCGTGGGGAGCATCGACGCCCGGACCA
	'M. sp. HATFDI4_68 India'                                   ????????????????????????????????????????????????????????????
	M._sp._SV63_India                                           ????????????????????????????????????????????????????????????
	'M. sp. LD2021_6_12 China'                                  AGCGCGTAATGAAAGTGAAAGTTGAGATCCCTGTCGTGGGGAGCATCGACGCCCGGACCA
	M._bifida_ZRL2057_Thailand                                  ????????????????????????????????????????????????????????????
	'M. sp. LD2021_6_10 China'                                  AGCGCGTAATGAAAGTGAAAGTTGAGATCCCTGTCGTGGGGAGCATCGACGCCCGGACCA
	'M. sp. HBL2021_6_10 China'                                 AGCGCGTAATGAAAGTGAAAGTTGAGATCCCTGTCGTGGGGAGCATCGACGCCCGGACCA
	M._sp._GX20170214_China_                                    AGCGCGCAATGAAAGTGAAAGTTGAGATCCCTGTCGTGGGGAGCATCGACGCCCGGACCA
	M._sp._GX20170533_China_                                    AGCGCGTAATGAAAGTGAAAGTTGAGATCCCTGTCGTGGGGAGCATCGACGCCCGGACCA
	Agaricus_crassisquamosus_ZRL2012607_Type_China              AGTGCGCAATGAAAGTGAAAGTTGAGATCCCTGTCGCGGGGAGCATCGACGCCCGGACCA
	Agaricus_trisulphuratus_LAPAF7_Togo                         AGTGCGCAATGAAAGTGAAAGTTGAGATCCCTGTCGTGGGGAGCATCGACGCCCGGACCA
	Agaricus_trisulphuratus_ZRL2128_Thailand                    ????????????????????????????????????????????????????????????
	Agaricus_variicystis_LD201234_Type_Thailand                 AGTGCGTAATGAAAGTGAAAGTTGAGATCCCTGTCGTGGGGAGCATCGACGCCCGGACCA
	Hymenagaricus_epipastus_ZRL3045_Thailand                    AGCGCGTAATGAAAGTGAAAGTTGAGATCCCTGTCGTGGGGAGCATCGACGCCCGGACCA
	M._bifida_ZRL2103_Thailand                                  ????????????????????????????????????????????????????????????
	Hymenagaricus_sp._ZRL3103_Thailand                          AGCGCGTAATGAAAGTGAAAGTTGAGATCCCTGTCGTGGGGAGCATCGACGCCCGGACCA
	M._bifida_ZRL3067_Type_Thailand                             AGCGCGTAATGAAAGTGAAAGTTGAGATCCCTGTCGTGGGGAGCATCGACGCCCGGACCA
	M._bifida_ZRL3076_Thailand                                  AGCGCGTAATGAAAGTGAAAGTTGAGATCCCTGTCGTGGGGAGCATCGACGCCCGGACCA
	M._bifida_ecv3638_Thailand                                  ????????????????????????????????????????????????????????????
	M._bifida_HFJAU1348_China_                                  AGCGCGTAATGAAAGTGAAAGTTGAGATCCCTGTCGTGGGGAGCATCGACGCCCGGACCA
	M._bifida_HFJAU2998_China_                                  AGCGCGTAATGAAAGTGAAAGTTGAGATCCCTGTCGTGGGGAGCATCGACGCCCGGACCA
	'M. albella MFLUCC17_1342 Type Thailand'                    AGCGCGCAATGAAAGTGAAAGTTGAGATCCCTGTCGTGGGGAGCATCGACGCCCGGACCA
	M._brunneosquamata_LD201236_Type_Thailand                   ????????????????????????????????????????????????????????????
	'M. cornuta TNS_F_52279 Type Japan'                         ????????????????????????????????????????????????????????????
	M._cortinata_ZRL2129_Thailand                               AGCGYGTAATGAAAGTGAAAGTTGAGATCCCTGTCGTGGGGAGCATCGACGCCCGGACCA
	M._cortinata_HFJAU0713_China_                               AGCGCGTAATGAAAGTAAAAGTTGAGATCCCTGTCGTGGGGAGCATCGACGCCCGGACCA
	M._delicatula_HMAS290752_Type_China_                        ????????????????????????????????????????????????????????????
	M._delicatula_HMAS290753_China_                             AGCGCGCAATGAAAGTGAAAGTTGAGATCCCTGTCGTGGGGAGCATCGACGCCCGGACCA
	M._dentatomarginata_HMAS290760_Type_China_                  AGCGCGCAATGAAAGTGAAAGTTGAGATCCCTGTCGTGGGGAGCATCGACGCCCGGACCA
	M._digitatocystis_HMAS290751_China_                         AGCGCGTAATGAAAGTGAAAGTTGAGATCCCTGTCGTGGGGAGCATCGACGCCCGGACCA
	M._digitatocystis_HMAS290750_Type_China_                    AGCGCGTAATGAAAGTGAAAGTTGAGATCCCTGTCGTGGGGAGCATCGACGCCCGGACCA
	M._digitatocystis_HFJAU1871_China_                          ????????????????????????????????????????????????????????????
	M._albosericea_ZRL3049_Thailand                             ????????????????????????????????????????????????????????????
	M._furfuracea_HFJAU1768_China_                              ????????????????????????????????????????????????????????????
	M._furfuracea_K15091214_China                               ????????????????????????????????????????????????????????????
	M._furfuracea_K15091228_China                               ????????????????????????????????????????????????????????????
	M._furfuracea_GDGM44176_China_                              ????????????????????????????????????????????????????????????
	M._furfuracea_N.K.Zeng2420_China_                           ????????????????????????????????????????????????????????????
	M._furfuracea_ZRL2119_Thailand                              AGCGCGTAATGAAAGTGAAAGTTGAGATCCCWGTCGTGGGGAGCATCGACGCCCGGACCA
	M._furfuracea_ZRL3006_Type_Thailand                         AGCGCGTAATGAAAGTGAAAGTTGAGATCCCTGTCGTGGGGAGCATCGACGCCCGGACCA
	M._furfuracea_HFJAU1570_China_                              ????????????????????????????????????????????????????????????
	M._furfuracea_HFJAU3123_China_                              AGCGCGTAATGAAAGTGAAAGTTGAGATCCCTGTCGTGGGGAGCATCGACGCCCGGACCA
	M._geesterani_AH47609_Thailand                              AGCGCGCAATGAAAGTGAAAGTTGAGATCCCTGTCGTGGGGAGCATCGACGCCCGGACCA
	M._allantoidea_ZRL2038_Type_Thailand                        AGCGCGCAATGAAAGTGAAAGTTGAGATCCCTGTCATGGGGAGCATTGACGCCCGGACCA
	'M. geesterani E.C. Vellinga 2263(L) The Netherlands'       AGCGCGCAATGAAAGTGAAAGTTGAGATCCCTGTCGTGGGGAGCATCGACGCCCGGACCA
	M._globocystis_HFJAU2709_China_                             AGCGCGTAATGAAAGTGAAAGTTGAGATCCCTGTCGTGGGGAGCATCGACGCCCGGACCA
	M._globocystis_H15060610_China                              ????????????????????????????????????????????????????????????
	M._globocystis_H16091312_China                              ????????????????????????????????????????????????????????????
	M._globocystis_JXSB819_China_                               AGCGCGTAATGAAAGTGAAAGTTGAGATCCCTGTCGTGGGGAGCATCGACGCCCGGACCA
	M._globocystis_K15091213_China                              ????????????????????????????????????????????????????????????
	M._globocystis_K16053117_China                              ????????????????????????????????????????????????????????????
	M._globocystis_ZRL2013465_China                             AGCGCGTAATGAAAGTGAAAGTTGAGATCCCTGTCGTGGGGAGCATCGACGCCCGGACCA
	M._globocystis_MHHNU31093_China_                            ????????????????????????????????????????????????????????????
	M._globocystis_ZRL2015164_China_                            AGCGCGTAATGAAAGTGAAAGTTGAGATCCCTGTCGTGGGGAGCATCGACGCCCGGACCA
	M._arginea_ZRL3090_Thailand                                 AGCGCGCAATGAAAGTGAAAGTTGAGATCCCTGTCGTGGGGAGCATCGACGCCCGGACCA
	M._globocystis_ZRL2015243_China_                            AGCGCGTAATGAAAGTGAAAGTTGAGATCCCTGTCGTGGGGAGCATCGACGCCCGGACCA
	M._globocystis_HNL501440_Laos                               ????????????????????????????????????????????????????????????
	M._globocystis_HNL501777_Laos                               ????????????????????????????????????????????????????????????
	M._globocystis_VDW1278_South_Africa                         ????????????????????????????????????????????????????????????
	M._globocystis_ZRL2049_Thailand                             ????????????????????????????????????????????????????????????
	M._globocystis_ZRL2133_Thailand                             ????????????????????????????????????????????????????????????
	M._globocystis_HFJAU1518_China_                             AGCGCGTAATGAAAGTGAAAGTTGAGATCCCTGTCGTGGGGAGCATCGACGCCCGGACCA
	M._globocystis_ZRL2126_Thailand                             ????????????????????????????????????????????????????????????
	M._globocystis_ZRL3004_Thailand                             AGCGCGTAATGAAAGTGAAAGTTGAGATCCCTGTCGTGGGGAGCATCGACGCCCGGACCA
	M._gracilis_HNL503432_Laos                                  ????????????????????????????????????????????????????????????
	M._arginophaea_GX20170167_China_                            AGCGCGCAATGAAAGTGAAAGTTGAGATCCCTGTCGTGGGGAGCATCGACGCCCGGACCA
	M._gracilis_HNL503436_Laos                                  ????????????????????????????????????????????????????????????
	M._gracilis_NW1343_Thailand                                 ????????????????????????????????????????????????????????????
	M._gracilis_ZRL2041_Thailand                                AGCGCGCAATGAAAGTGAAAGTTGAGATCCCTGTCGTGGGGAGCATCGACGCCCGGACCA
	M._lateritia_var._vinaceipes_HMHNU950_China_                ????????????????????????????????????????????????????????????
	M._lateritia_var._vinaceipes_HMHNU930_China_                ????????????????????????????????????????????????????????????
	M._lateritia_var._vinaceipes_ZRL2073_Type_Thailand          ????????????????????????????????????????????????????????????
	M._lateritia_var._vinaceipes_HFJAU1885_China_               ????????????????????????????????????????????????????????????
	M._megarubescens_N.K.Zeng2989_China_                        ????????????????????????????????????????????????????????????
	M._megarubescens_HMAS290754_China_                          AGCGCGTAATGAAAGTGAAAGTTGAGATCCCTGTCGTGGGGAGCATCGACGCCCGGACCA
	M._megarubescens_ZRL2008_Thailand                           AGCGCGTAATGAAAGTGAAAGTTGAGATCCCTGTCGTGGGGAGCATCGACGCCCGGACCA
	M._arginophaea_JXSB1685_China_                              AGCGCGCAATGAAAGTGAAAGTTGAGATCCCTGTCGTGGGGAGCATCGACGCCCGGACCA
	M._megarubescens_ZRL2009_Thailand                           AGCGCGTAATGAAAGTGAAAGTTGAGATCCCTGTCGTGGGGAGCATCGACGCCCGGACCA
	M._megarubescens_ZRL2086_Type_Thailand                      ????????????????????????????????????????????????????????????
	M._megaspora_HFJAU0712_China_                               AGCGCGCAATGAAAGTGAAAGTTGAGATCCCTGTCGTGGGGAGCATCGACGCCCGGACCA
	M._megaspora_HFJAU1209_China_                               AGCGCGCAATGAAAGTGAAAGTTGAGATCCCTGTCGTGGGGAGCATCGACGCCCGGACCA
	M._megaspora_ZRL2051_Thailand                               AGCGCGCAATGAAAGTGAAAGTTGAGATCCCTGTCGTGGGGAGCATCGACGCCCGGACCA
	M._megaspora_ZRL3068_Thailand                               AGCGCGCAATGAAAGTGAAAGTTGAGATCCCTGTCGTGGGGAGCATCGACGCCCGGACCA
	M._megaspora_HFJAU1255_China_                               AGCGCGCAATGAAAGTGAAAGTTGAGATCCCTGTCGTGGGGAGCATCGACGCCCGGACCA
	M._minor_HFJAU2796_China_                                   AGCGCGCAATGAAAGTGAAAGTTGAGATCCCTGTCGTGGGGAGCATCGACGCCCGGACCA
	M._minor_HFJAU2812_Type_China_                              ????????????????????????????????????????????????????????????
	M._ovalispora_HFJAU2010_Type_China_                         TGCGCGCAATGAAAGTGAAAGTTGAGATCCCTGTCATGGGGAGCATTGACGCCCGGACCA
	M._arginophaea_ZRL2027_Thailand                             AGCGCGCAATGAAAGTGAAAGTTGAGATCCCTGTCGTGGGGAGCATCGACGCCCGGACCA
	M._ovalispora_HFJAU3179_China_                              ????????????????????????????????????????????????????????????
	M._pleurocystidiata_ZRL2023_Thailand                        ????????????????????????????????????????????????????????????
	M._pseudoarginea_HFJAU1715_China_                           AGCGCGCAATGAAAGTGAAAGTTGAGATCCCTGTCGTGGGGAGCATCGACGCCCGGACCA
	M._pseudoarginea_HFJAU2122_China_                           AGCGCGCAATGAAAGTGAAAGTTGAGATCCCTGTCGTGGGGAGCATCGACGCCCGGACCA
	M._pseudoarginea_JXSB1681_China_                            AGCGCGCAATGAAAGTGAAAGTTGAGATCCCTGTCGTGGGGAGCATCGACGCCCGGACCA
	M._pseudoarginea_ZRL3069_Thailand                           ????????????????????????????????????????????????????????????
	M._pseudoarginea_HFJAU2224_China_                           AGCGCGCAATGAAAGTGAAAGTTGAGATCCCTGTCGTGGGGAGCATCGACGCCCGGACCA
	M._pseudodelicatula_HFJAU1291_China_                        AGCGCGCAATGAAAGTGAAAGTTGAGATCCCTGTCGTGGGGAGCATCGACGCCCGGACCA
	M._pseudodelicatula_HFJAU2228_Type_China_                   AGCGCGCAATGAAAGTGAAAGTTGAGATCCCTGTCGTGGGGAGCATCGACGCCCGGACCA
	M._pseudoglobocystis_HFJAU1556_China_                       ????????????????????????????????????????????????????????????
	M._arginophaea_ZRL2088_Thailand                             ????????????????????????????????????????????????????????????
	M._pseudoglobocystis_HFJAU2433_China_                       ????????????????????????????????????????????????????????????
	M._pseudoglobocystis_GX20172228_China_                      AGCGCGTAATGAAAGTGAAAGTTGAGATCCCTGTCATGGGGAGCATCGACGCCCGGACCA
	M._pseudoglobocystis_GX20172236_China_                      AGCGCGTAATGAAAGTGAAAGTTGAGATCCCTGTCATGGGGAGCATCGACGCCCGGACCA
	M._pseudoglobocystis_ZRL2013323_China_                      ????????????????????????????????????????????????????????????
	M._pseudoglobocystis_ZRL2013335_China_                      ????????????????????????????????????????????????????????????
	M._pseudoglobocystis_ZRL201332_Type_Thailand                ????????????????????????????????????????????????????????????
	'M. purpureobrunneola MFLUCC17_1343 Type Thailand'          AGCGCGTAATGAAAGTGAAAGTTGAGATCCCTGTCGTGGGGAGCATCGACGCCCGGACCA
	M._pusillissima_ZRL3047_Type_Thailand                       AGCGCGCAATGAAAGTGAAAGTTGAGATCCCTGTCGCGGGGAGCATCGACGCCCGGACCA
	M._repanda_AH47613_Togo                                     AGCGCGTAATGAAAGTGAAAGTTGAGATCCCTGTCGTGGGGAGCATCGACGCCCGGACCA
	M._cf._roseipes_HFJAU2494_China_                            AGCGCGCAATGAAAGTGAAAGTTGAGATCCCTGTCGTGGGGAGCATCGACGCCCGGACCA


	M._albofelina_LE312536_Type_Vietnam                         GAACTTTTGGGACGGATCCGCGGTAGAGCATGTATGTTGGGACCCGAAAGATGGTGAACT
	M._arginophaea_ZRL2089_Thailand                             GAACTTTTGGGACGGATCCGCGGTAGAGCATGTATGTTGGGACCCGAAAGATGGTGAACT
	M._rubrobrunnescens_K15091208_China                         ????????????????????????????????????????????????????????????
	M._rubrobrunnescens_K16082504_China                         ????????????????????????????????????????????????????????????
	M._rubrobrunnescens_NW1510_Thailand                         ????????????????????????????????????????????????????????????
	M._rubrobrunnescens_NW1522_Thailand                         ????????????????????????????????????????????????????????????
	M._rubrobrunnescens_NW1523_Thailand                         ????????????????????????????????????????????????????????????
	M._rubrobrunnescens_ZRL2094_Thailand                        GAACTTTTGGGACGGATCCGCGGTAGAGCATGTATGTTGGGACCCGAAAGATGGTGAACT
	M._rubrobrunnescens_ZRL2120_Type_Thailand                   GAACTTTTGGGACGGATCCGCGGTAGAGCATGTATGTTGGGACCCGAAAGATGGTGAACT
	M._rubrobrunnescens_ZRL3010_Thailand                        GAACTTTTGGGACGGATCCGCGGTAGAGCATGTATGTTGGGACCCGAAAGATGGTGAACT
	M._rubrobrunnescens_ZRL3048_Thailand                        GAACTTTTGGGACGGATCCGCGGTAGAGCATGTATGTTGGGACCCGAAAGATGGTGAACT
	M._rubrobrunnescens_var._tibiicystis_HMAS290755_China_      GAACTTTTGGGACGGATCCGCGGTAGAGCATGTATGTTGGGACCCGAAAGATGGTGAACT
	M._arginophaea_ZRL2091_Thailand                             GAACTTTTGGGACGGATCCGCGGTAGAGCATGTATGTTGGGACCCGAAAGATGGTGAACT
	M._rubrobrunnescens_var._tibiicystis_ZRL2121_Type_Thailand  GAACTTTTGGGACGGATCCGCGGTAGAGCATGTATGTTGGGACCCGAAAGATGGTGAACT
	M._rufosquarrosa_HFJAU1208_China_                           GAACTTTTGGGACGGATCCGCGGTAGAGCATGTATGTTGGGACCCGAAAGATGGTGAACT
	M._rufosquarrosa_HFJAU1236_Type_China_                      GAACTTTTGGGACGGATCCGCGGTAGAGCATGTATGTTGGGACCCGAAAGATGGTGAACT
	M._subalba_ZRL2080_Thailand                                 GAACTTTTGGGACGGATCCGCGGTAGAGCATGTATGTTGGGACCCGAAAGATGGTGAACT
	M._subarginea_ZRL2052_Thailand                              GAACTTTTGGGACGGATCCGCGGTAGAGCATGTATGTTGGGACCCGAAAGATGGTGAACT
	M._subarginea_ZRL2092_Thailand                              GAACTTTTGGGACGGATCCGCGGTAGAGCATGTATGTTGGGACCCGAAAGATGGTGAACT
	M._subarginea_ZRL3036_Thailand                              GAACTTTTGGGACGGATCCGCGGTAGAGCATGTATGTTGGGACCCGAAAGATGGTGAACT
	M._suthepensis_ZRL3035_Type_Thailand                        GAACTTTTGGGACGGATCCGCGGTAGAGCATGTATGTTGGGACCCGAAAGATGGTGAACT
	M._tenuipes_HFJAU1536_Type_China_                           ????????????????????????????????????????????????????????????
	M._tenuipes_HFJAU3180_China_                                GAACTTTTGGGACGGATCCGCGGTAGAGCATGTATGTTGGGACCCGAAAGATGGTGAACT
	M._arginophaea_ZRL3110_Thailand                             GAACTTTTGGGACGGATCCGCGGTAGAGCATGTATGTTGGGACCCGAAAGATGGTGAACT
	'M. ventricocystidiata SQUH-ATR004 Oman'                    GAACTTTTGGGACGGATCCGCGGTAGAGCATGTATGTTGGGACCCGAAAGATGGTGAACT
	'M. ventricocystidiata SQUH-GOB002 Type Oman'               GAACTTTTGGGACGGATCCGCGGTAGAGCATGTATGTTGGGACCCGAAAGATGGTGAACT
	M._wuyishanensis_HFJAU3048_Type_China_                      ????????????????????????????????????????????????????????????
	M._xanthorubescens_NW1356_Thailand                          ????????????????????????????????????????????????????????????
	M._xanthorubescens_NW1526_Thailand                          ????????????????????????????????????????????????????????????
	M._xanthorubescens_ZRL3083_Thailand                         GAACTTTTGGGACGGATCCGCGGTAGAGCATGTATGTTGGGACCCGAAAGATGGTGAACT
	M._xanthorubescens_ZRL3096_Thailand                         GAACTTTTGGGACGGATCCGCGGTAGAGCATGTATGTTGGGACCCGAAAGATGGTGAACT
	'M. sp. HATFDI4_68 India'                                   ????????????????????????????????????????????????????????????
	M._sp._SV63_India                                           ????????????????????????????????????????????????????????????
	'M. sp. LD2021_6_12 China'                                  GAACTTTTGGGACGGATCCGCGGTAGAGCATGTATGTTGGGACCCGAAAGATGGTGAACT
	M._bifida_ZRL2057_Thailand                                  ????????????????????????????????????????????????????????????
	'M. sp. LD2021_6_10 China'                                  GAACTTTTGGGACGGATCCGCGGTAGAGCATGTATGTTGGGACCCGAAAGATGGTGAACT
	'M. sp. HBL2021_6_10 China'                                 GAACTTTTGGGACGGATCCGCGGTAGAGCATGTATGTTGGGACCCGAAAGATGGTGAACT
	M._sp._GX20170214_China_                                    GAACTTTTGGGACGGATCCGCGGTAGAGCATGTATGTTGGGACCCGAAAGATGGTGAACT
	M._sp._GX20170533_China_                                    GAACTTTTGGGACGGATCCGCGGTAGAGCATGTATGTTGGGACCCGAAAGATGGTGAACT
[truncated: 396,946 more chars]
